# Supplementary material for: The impact of economic growth target management on urban green land utilization efficiency
Source: PLoS One. 2025 Apr 18;20(4):e0321779. doi: 10.1371/journal.pone.0321779 (PMC12007720; doi:10.1371/journal.pone.0321779)
Supplement: S1 Data — (XLSX) [file pone.0321779.s001.xlsx]

## Sheet: Sheet1
code	city	year	GLUE	GLUE1	EG	EHC	ESC	GTC	GTC1	GTC2	RIS	OIS	CD	LD	ER	HUM	OPEN	GOV	GDPP	ROAD	PI	FIN	TEC	POP
1	Beijing	2010	1.20372	1.20372	9	1	0	4526	2731	1795	0.00132639	3.12828	1.40526	0.69685	0.00347947	0.0459396	1.45096	19.2532	68851.3	7.91	974.08	6.3922	6.58427	1257.8
2	Tianjin City	2010	1.10762	1.10762	13	1	0	1034	479	555	0.0179825	0.875739	0.529423	0.771375	0.00368155	0.0435827	0.603242	14.926	62175.5	11.35	1090.71	3.28186	3.14147	984.85
3	Shijiazhuang City	2010	1.02348	1.02348	11	1	0	206	76	130	0.294895	0.833025	0.203744	0.707039	0.00313223	0.0377008	0.218432	8.97274	30227.3	17	11449.3	2.76032	1.4753	989.16
4	Tangshan City	2010	1.06014	1.06014	10	1	0	96	33	63	0.0564969	0.55762	0.0086784	0.557192	0.00565995	0.0132841	0.142216	7.43839	52931.4	9.69	2496.19	1.54489	1.43572	735
5	Qinhuangdao City	2010	0.998259	0.998259	10	1	0	62	23	39	0.300589	1.18543	0.772863	0.617506	0.00347625	0.030505	0.255307	14.5884	27791.4	20.28	2379.61	2.57936	0.574536	288.3
6	Handan	2010	1.01203	1.01203	10	1	0	68	17	51	0.414881	0.604132	0.164684	0.113398	0.00240994	0.0063206	0.0882786	11.1729	23300.4	20.13	3413.59	1.461	0.815182	963.5
7	Xingtai city	2010	0.929342	0.929342	10	1	0	26	5	21	0.579838	0.516814	0.034501	0.330822	0.00254741	0.00643539	0.1016	14.2182	15320	17.87	6218.26	1.97439	0.488457	732.03
8	Baoding City	2010	1.04791	1.04791	11	1	0	143	46	97	0.464257	0.650969	0.268536	0.0638848	0.003427	0.0140085	0.193434	13.1154	16444.7	16.15	3400.64	1.95813	0.807276	1161.01
9	Zhangjiakou City	2010	1.04992	1.04992	11	1	0	10	4	6	0.268315	0.959264	0.0097793	0.581418	0.00230321	0.0096665	0.0199579	18.8047	20068.6	13.8	2390.96	2.2957	0.658607	465.97
10	Chengde City	2010	1.0072	1.0072	11	1	0	13	4	9	0.335163	0.652038	0.180928	0.139224	0.00326305	0.0101282	0.0242867	17.5396	22904.6	11.88	767.5	2.08538	0.663736	372.96
11	Cangzhou City	2010	1.14851	1.14851	11.5	1	0	41	11	30	0.200771	0.748913	0.23821	0.679255	0.00188159	0.00634336	0.0515711	9.6742	27710.3	16.38	2945.9	1.32592	0.554392	730.89
12	Langfang City	2010	0.990219	0.990219	10	1	0	81	41	40	0.331063	0.649057	0.0860108	0.0967403	0.00216177	0.0235344	0.240431	13.2958	28381.5	10.65	2752.74	2.44542	1.31035	419.02
13	Hengshui City	2010	1.10872	1.10872	9	1	0	19	5	14	0.774459	0.584995	0.018853	0.0057395	0.00273444	0.00399455	0.179278	14.3382	16110.5	13.09	1797.07	2.06183	0.601343	440.2
14	Taiyuan City	2010	1.05882	1.05882	8	1	0	212	87	125	0.0169755	1.18882	0.218415	0.190958	0.0119311	0.0902085	0.301249	10.6654	44095.7	10	1952.12	6.76017	2.47923	365.5
15	Datong City	2010	1.03278	1.03278	8	1	0	20	5	15	0.0771264	0.946806	0.249363	0.808001	0.00513274	0.0107669	0.0552204	19.0794	18761.2	11.33	749.57	3.24133	0.674223	317.51
16	Yangquan City	2010	0.779789	0.779789	10	1	0	33	14	19	0.0235504	0.656071	0.0929901	0.604001	0.00341211	0.00791788	0.0459496	13.8797	28005.3	8.41	1060.12	2.90258	1.20645	130.78
17	Changzhi City	2010	1.04913	1.04913	10	1	0	28	11	17	0.0828995	0.462527	0.201498	0.165712	0.00319234	0.0112258	0.0273713	14.7643	24268.7	6.51	2176.95	2.17206	1.07783	331.54
18	Jincheng City	2010	1.06333	1.06333	8	0	0	33	11	22	0.0663038	0.506132	0.0591279	0.253702	0.00479616	0.00368312	0.0493009	12.2521	28390.7	10.87	2437.76	2.52942	1.42648	216.23
19	Shuozhou City	2010	1.19784	1.19784	10	1	0	7	4	3	0.0535732	0.661068	0.23306	0.379564	0.00664109	0.000119876	0.0126289	13.4495	36090.4	7.47	144.85	1.44296	0.811478	159.07
20	Jinzhong City	2010	1.1699	1.1699	11	1	0	15	5	10	0.181233	0.670928	0.736573	0.230914	0.00633823	0.0179605	0.0203837	15.7808	21312.6	10.35	451.59	2.24552	0.839477	320.96
21	Yuncheng City	2010	0.999941	0.999941	11	1	0	58	15	43	0.386274	0.87769	0.213854	0.20608	0.0040123	0.00361956	0.0854803	16.2496	14201.1	5.04	542.47	1.7542	0.803321	503.68
22	Xinzhou City	2010	1.00949	1.00949	9	0	1	18	7	11	0.240261	0.990132	0.174553	0.614264	0.00325733	0.00596976	0.0195817	29.3925	12460.9	4.5	266.85	3.00973	0.694279	307.55
23	Linfen City	2010	1.17293	1.17293	8	0	0	7	1	6	0.231941	0.585876	0.369087	0.0057759	0.0058033	0.00876635	0.0495082	17.9482	18306.4	6.02	635.11	2.10679	0.651021	437.32
24	Luliang City	2010	0.815886	0.815886	8	1	0	11	7	4	0.293576	0.37052	0.192404	0.221714	0.00514099	0.00425591	0.0580661	17.8586	20427.6	8.75	207.47	1.82179	0.77198	383.49
25	Hohhot City	2010	0.950051	0.950051	16	1	0	38	15	23	0.0561471	1.61336	0.0844102	1.16677	0.00133654	0.0937772	0.0546448	9.502	58199.1	14.43	586.95	2.78791	1.08608	229.56
26	Baotou City	2010	0.7638	0.7638	16	1	1	39	13	26	0.0127184	0.798189	0.087953	0.524613	0.0036483	0.0384449	0.0537264	8.32903	81973	15.76	549.98	1.11463	1.42597	219.8
27	Wuhai City	2010	0.874935	0.874935	25	1	0	5	2	3	0.0136489	0.381065	0.240432	0.094557	0.00564972	0.0075	0.000960585	16.2458	66654.8	14.04	302.17	1.76875	1.22251	53
28	Chifeng City	2010	1.048	1.048	15	1	1	13	5	8	0.171353	0.632904	0.795402	1.07375	0.0027339	0.00328942	0.0201665	20.2338	21790.4	6.75	171.56	1.23855	0.362718	457.74
29	Tongliao City	2010	1.13954	1.13954	15	0	0	7	3	4	0.270569	0.447458	0.218481	0.153466	0.00230698	0.0113003	0.0100672	15.6775	33180	11.28	271.89	0.801773	0.943811	318.7
30	Ordos City	2010	0.961367	0.961367	20	1	0	16	4	12	0.0749544	0.658204	0.356214	4.36139	0.00337892	0.00170035	0.01103	12.0607	152283	85.2	102.85	1.25717	0.895602	152.38
31	Hulunbeir	2010	1.01798	1.01798	15	1	0	6	3	3	0.093189	0.909544	0.400925	0.687951	0.00231983	0.004439	0.168952	22.3087	29958.3	10.83	188.54	1.27987	0.762987	271.3
32	Bayannur City	2010	1.04239	1.04239	20	1	0	2	2	0	0.260528	0.425755	0.156753	0.810967	0.00235136	0.00398894	0.0597702	20.4744	30837.4	12.65	239.72	1.33532	0.690045	186.34
33	Wulanchabu	2010	0.758466	0.758466	17	0	0	2	0	2	0.552878	0.596213	0.260665	0.102498	0.00257998	0.00661975	0.00980358	24.6702	23133.9	12.78	2043.62	1.17586	0.399133	287.02
34	Shenyang city	2010	1.02717	1.02717	14	1	0	470	221	249	0.0845769	0.891313	0.876205	2.13747	0.00633803	0.0484412	0.105991	10.2964	54603.3	11.07	1484.93	2.8026	2.97106	719.6
35	Dalian City	2010	1.03357	1.03357	15	1	0	608	309	299	0.0725349	0.833923	0.726634	1.80131	0.00396601	0.0419064	0.658747	11.8545	68042	13.59	1184.81	2.84259	4.35068	586.44
36	Anshan City	2010	1.04164	1.04164	16	1	0	130	40	90	0.01654	0.760309	0.830356	2.68866	0.00113186	0.0102956	0.124358	9.50117	51161.1	8.73	2353.37	1.40319	0.971516	351.79
37	Fushun City	2010	1.14166	1.14166	14	1	0	21	14	7	0.0298238	0.599319	0.551401	0.393411	0.00275419	0.0192495	0.0775134	16.7852	36611.2	8.59	1937.68	1.45301	0.768501	220.91
38	Benxi City	2010	1.14259	1.14259	15	1	0	20	2	18	0.0678698	0.524238	0.518884	0.244591	0.00318246	0.0100071	0.273506	13.538	44318.7	9.72	626.68	1.43244	0.979855	154.6
39	Dandong City	2010	1.50484	1.50484	17	1	0	21	6	15	0.275003	0.684961	0.533801	0.257979	0.00145742	0.0100236	0.271982	18.4749	26176	12.14	837.73	1.91501	0.643685	241.36
40	Jinzhou City	2010	1.05017	1.05017	17	1	0	23	3	20	0.148234	0.751785	0.988885	2.43005	0.000953971	0.0261696	0.171931	15.1699	25625.2	10.2	2141.06	1.74735	0.889666	308.35
41	Yingkou City	2010	1.04366	1.04366	20	1	0	31	13	18	0.220726	0.667992	0.974429	4.30441	0.00225175	0.00707935	0.197294	13.6953	36297.7	7.89	1287.89	1.75544	1.46589	235.53
42	Fuxin City	2010	1.17861	1.17861	20	1	0	7	2	5	0.376241	0.806313	0.318326	0.401096	0.00170648	0.0214965	0.0259905	23.2991	18230.3	5.84	1609.8	2.28213	0.241979	192.38
43	Liaoyang City	2010	1.10113	1.10113	14	1	0	16	6	10	0.0674599	0.48253	0.90558	2.66679	0.00318907	0.0108444	0.115004	13.6068	34751.3	13.29	1205.78	1.82672	1.4615	183.32
44	Panjin City	2010	1.18467	1.18467	13	1	0	14	3	11	0.238214	0.370398	0.927648	0.55584	0.00254916	0.00410819	0.0350664	11.8343	58648	16.13	2293.98	1.38187	0.881656	131.25
45	Tieling City	2010	0.691207	0.691207	18	1	0	28	3	25	0.133692	0.522077	0.978614	2.52214	0.00307183	0.00540423	0.051125	19.6064	23253.9	18.23	676.63	1.5361	1.31816	305.15
46	Chaoyang City	2010	1.07879	1.07879	18	1	0	11	7	4	0.371038	0.565535	0.902329	1.04049	0.00248566	0.0010385	0.051179	22.3571	18858.1	6.48	506.51	1.73725	0.668263	339.24
47	Huludao City	2010	1.06921	1.06921	15	1	0	27	14	13	0.159662	0.861446	0.876316	0.678125	0.00269374	0.00240461	0.171236	20.6026	17777.6	4.5	434.38	2.49459	0.859515	281.75
48	Changchun City	2010	1.07018	1.07018	15	1	0	261	118	143	0.108741	0.788618	0.0596307	0.342944	0.00208452	0.0481933	0.268916	11.5028	38608.1	15.09	757.47	2.8667	0.912616	758.89
49	Jilin City	2010	0.988069	0.988069	13	1	0	60	34	26	0.048202	0.792605	0.0042502	0.127145	0.002075	0.020676	0.0317922	11.8724	36449	7.06	504.59	1.13868	1.12102	434.03
50	Siping City	2010	0.855367	0.855367	17.3	1	0	22	10	12	0.343788	0.704561	0.154343	0.08575	0.00263653	0.0156926	0.0227985	14.5921	20159.9	5.79	568.28	1.16511	0.330453	340.55
51	Liaoyuan City	2010	1.0359	1.0359	20	1	0	2	0	2	0.0956872	0.59434	0.0564489	0.654056	0.00209518	0.0072897	0.0101738	15.6103	29118.6	13.49	1083.03	1.04954	0.473724	123.75
52	Tonghua City	2010	1.11342	1.11342	15	1	1	5	3	2	0.0960494	0.719493	0.305953	0.293804	0.000653168	0.00476871	0.053555	19.1211	24332.2	5.79	600.81	1.44025	1.6287	226.12
53	Baishan City	2010	1.04879	1.04879	20	1	0	6	0	6	0.128828	0.494924	0.0219292	0.474967	0.00296516	0.00281352	0.0365225	23.1037	29458.7	5.87	222.56	1.42233	0.520695	128.7
54	Songyuan City	2010	1.78175	1.78175	20	1	0	5	3	2	0.0700038	0.605125	0.136722	0.0938465	0.00135471	0.00102637	0.00541451	9.45588	33511.4	8.54	443.7	0.69271	0.14192	290.05
55	Baicheng City	2010	1.09479	1.09479	19	1	0	4	1	3	0.31993	0.795404	0.249313	0.570203	0.00173702	0.00861923	0.0123915	20.7038	19308.4	4.98	202.06	1.11995	0.508305	202.64
56	Harbin City	2010	1.09653	1.09653	14	1	0	485	275	210	0.0488455	1.34886	0.560154	0.985959	0.00379163	0.0485463	0.0807755	12.3599	32787	6.99	665.81	2.75135	1.97275	992.02
57	Qiqihar City	2010	1.18042	1.18042	11	1	0	59	27	32	0.0394246	0.924194	0.487925	0.614659	0.0017112	0.0087777	0.0686371	12.9966	14471.2	6.04	324.19	1.60981	1.29398	568.11
58	Jixi City	2010	0.828065	0.828065	13	1	0	6	2	4	0.00100044	0.759631	1.19612	0.726447	0.00105764	0.00559091	0.114078	11.281	19594.5	6.18	382.17	1.86344	0.699024	189.2
59	Hegang City	2010	1.1049	1.1049	12	1	0	1	0	1	0.0125008	0.578326	0.974232	1.10497	0.00278822	0.00240605	0.0220627	20.4297	20447.2	5.22	148.54	2.2016	0.89906	109.1
60	Shuangyashan City	2010	1.13742	1.13742	15	1	0	14	7	7	0.0939527	0.555605	0.650665	1.03919	0.00233351	0.00148964	0.170367	18.5223	23260.9	6.25	285.57	1.69129	0.459998	151.58
61	Daqing City	2010	1.12197	1.12197	12	1	0	80	15	65	0.249577	0.17607	2.54861	3.04058	0.00282533	0.0229299	0.0359817	4.5228	91904.2	20.21	261.21	0.679536	0.946982	279.8
62	Yichun City	2010	1.09221	1.09221	12	1	0	5	0	5	0.146582	0.774777	0.67514	1.43135	0.00358255	0.00161245	0.101064	31.4786	14129.5	11.94	41.32	2.17707	0.53856	126.95
63	Jiamusi City	2010	1.00026	1.00026	13	1	0	14	3	11	0.0298913	1.73364	0.0566738	0.426616	0.00182533	0.0120995	0.403164	23.7694	17971.6	5.71	437.33	1.8993	0.345873	253.78
64	Qitaihe City	2010	1.1229	1.1229	15	1	0	4	1	3	0.0109246	0.400181	0.07088	0.423052	0.00224871	0.00192656	0.0135202	15.8934	29183.7	7.39	156.87	1.3819	0.228817	92.86
65	Mudanjiang City	2010	1.01661	1.01661	15	0	0	25	8	17	0.050582	1.1191	0.505925	0.336859	0.00192585	0.0200215	0.796781	17.7904	24441	9.83	332.52	1.47791	1.5205	270.23
66	Heihe City	2010	1.06596	1.06596	11	1	0	4	1	3	0.0436848	2.22488	0.310361	0.861241	0.00283202	0.00546352	0.74019	37.3833	13304.3	8.07	13.3	2.13622	0.328253	174.21
67	Suihua City	2010	1.01338	1.01338	11	1	0	5	3	2	0.486105	1.56993	0.490726	0.295297	0.00285789	0.00171201	0.00956775	25.623	11158.8	25.46	326.31	1.16735	0.34008	586.21
68	Shanghai	2010	1.10566	1.10566	8	1	1	3278	1731	1547	0.00141717	1.36219	1.01774	0.21317	0.00265051	0.0365116	1.45466	19.2409	68970.1	7.24	2605.96	5.02996	6.11685	1412.32
69	Nanjing City	2010	1.04064	1.04064	12	1	0	1342	799	543	0.0351737	1.14283	0.932989	1.85913	0.00373984	0.125455	0.601674	10.5675	56820.8	17.46	1158.61	4.48956	3.04529	632.42
70	Wuxi City	2010	0.915597	0.915597	12	1	1	1089	432	657	0.0272281	0.772703	0.384335	0.676825	0.00537857	0.0234973	0.715393	8.4353	81779.9	23.39	1452.28	2.53839	3.8825	466.56
71	Xuzhou	2010	0.832835	0.832835	13.5	1	0	288	158	130	0.0964843	0.783698	0.389852	0.430387	0.00248933	0.012345	0.0957289	11.0708	30243.1	7.89	1029.36	1.38288	1.39485	972.89
72	Changzhou City	2010	1.07457	1.07457	12	1	0	684	215	469	0.0592064	0.749186	0.117796	1.27416	0.0030988	0.0288955	0.495281	9.24303	59740	13.27	1223.15	2.48355	3.09423	360.8
73	Suzhou City	2010	0.934305	0.934305	12	0	0	1274	629	645	0.0776005	0.726858	0.532727	2.86438	0.00615836	0.0278743	2.01038	8.94651	82558.1	24.45	750.71	2.5684	4.32506	637.66
74	Nantong city	2010	1.54165	1.54165	13	0	0	567	364	203	0.0549051	0.676412	0.896891	1.401	0.00180882	0.010833	0.412109	9.13962	42075.4	8.84	1390.8	2.22208	3.15464	762.92
75	Lianyungang City	2010	1.05831	1.05831	14	1	0	35	16	19	0.085945	0.854203	0.0449195	0.618544	0.00411734	0.0069391	0.28796	16.9907	23945.9	17.54	809.6	1.83529	2.10351	497.73
76	Huaian city	2010	0.881624	0.881624	13.5	1	0	57	25	32	0.123199	0.842128	0.452068	0.0431718	0.00223914	0.0127715	0.105857	148.516	25608.7	7.51	877.8	6.92842	0.217433	538.74
77	Yancheng City	2010	1.15017	1.15017	13	1	0	217	86	131	0.0991584	0.786003	0.225989	0.246732	0.00291215	0.00694935	0.114765	12.5129	28074.5	8.27	876.91	1.41737	2.06263	816.12
78	Yangzhou	2010	1.15205	1.15205	13	1	0	261	130	131	0.184612	0.682263	0.0327255	0.660196	0.00290897	0.016889	0.250193	9.04587	44175.7	13.16	1199.61	1.75673	3.36127	459.12
79	Zhenjiang	2010	1.08183	1.08183	12	1	0	234	141	93	0.0594191	0.700958	0.097722	0.540948	0.00497375	0.0319578	0.277706	8.00283	56149.1	17.61	956.84	1.89499	3.29414	270.71
80	Taizhou City	2010	1.03776	1.03776	12	1	0	157	71	86	0.136843	0.684986	0.11399	0.435553	0.000858664	0.00931596	0.283697	10.5298	39146.4	17.08	1292.5	1.84555	2.03123	504.65
81	suqian city	2010	1.07954	1.07954	13.5	1	0	37	9	28	0.496778	0.830335	0.0625571	0.207974	0.00136157	0.00292396	0.0776156	15.8222	19986.7	7.92	757.92	1.3497	1.8962	546.28
82	Hangzhou City	2010	1.04116	1.04116	10	1	0	1362	564	798	0.110103	1.01841	0.329993	0.116549	0.00634551	0.0630966	0.597036	10.3642	62402.1	10.93	1417.28	5.40632	4.67997	689.12
83	Ningbo City	2010	1.03357	1.03357	9	1	1	730	166	564	0.133506	0.722122	0.617936	0.0785553	0.00410053	0.0245293	1.087	11.6356	61991.1	10.65	907.28	3.7129	3.68634	574.08
84	Wenzhou city	2010	0.723819	0.723819	9	1	1	329	78	251	0.115537	0.846271	0.884128	0.212514	0.00427155	0.00947407	0.395605	10.6247	33386.1	16.05	1228.05	4.10738	2.14591	786.8
85	Jiaxing City	2010	1.0186	1.0186	9	1	0	281	70	211	0.178709	0.622253	0.05787	0.277979	0.00336581	0.0153252	0.671716	8.65416	46597.9	11.63	865.19	2.75822	3.78583	341.6
86	Huzhou	2010	0.859077	0.859077	10	1	1	181	67	114	0.334438	0.674859	0.404998	0.272281	0.00267777	0.00952689	0.360267	9.76554	40503.1	17.28	694.96	2.50969	2.8893	259.98
87	Shaoxing City	2010	1.09373	1.09373	10	1	1	243	57	186	0.328391	0.688671	0.168417	0.156713	0.0032905	0.0122734	0.654284	7.94029	56988.4	18.56	1821.85	3.1778	4.30472	438.91
88	Jinhua City	2010	1.06046	1.06046	9	1	0	190	28	162	0.123109	0.843404	0.792243	0.0604487	0.00342626	0.0164434	0.423468	10.0243	35654.2	14.92	455.92	3.35702	3.57062	466.65
89	Quzhou City	2010	1.05798	1.05798	10	1	0	63	23	40	0.275757	0.666788	0.518603	0.47402	0.00292642	0.00406504	0.169282	14.1746	26946.4	9.33	351.3	2.30494	2.56428	251.24
90	Zhoushan City	2010	1.0618	1.0618	9	1	0	21	8	13	0.267501	0.985281	0.106637	0.0772595	0.00334154	0.0230722	1.12762	16.301	59500.4	7.46	678.21	3.35391	2.32219	96.77
91	Taizhou	2010	1.17532	1.17532	9	1	0	210	45	165	0.100021	0.806539	0.426085	0.746592	0.00335458	0.00510152	0.474317	9.18044	36793.6	15.11	1008.4	2.73828	2.58526	583.14
92	Lishui City	2010	1.08862	1.08862	10	0	1	31	5	26	0.208844	0.827008	0.891391	0.408393	0.0037703	0.0137046	0.156441	20.3838	27967.8	10.61	257.52	2.9394	1.81044	259.65
93	Hefei City	2010	0.85655	0.85655	12	1	0	447	173	274	0.148224	0.763539	0.620069	0.391182	0.00308499	0.0752755	0.249509	11.7602	47815	20.05	2569.49	3.24098	5.65402	494.95
94	Wuhu	2010	1.18008	1.18008	14.5	1	0	162	59	103	0.128246	0.466094	0.899448	1.77252	0.00318319	0.0585791	0.165704	13.0281	42151.8	23.16	1348.61	2.02655	6.93019	229.5
95	Bengbu	2010	1.08565	1.08565	12	1	0	78	33	45	0.450816	0.717672	0.361198	0.179971	0.00248591	0.0148789	0.0577699	16.7754	15376.1	12.81	1537.38	1.71862	3.24155	362.23
96	Huainan City	2010	1.023	1.023	12	1	0	40	13	27	0.101495	0.431543	0.429484	0.27043	0.00427129	0.0257601	0.0136422	13.4235	22730.4	5.83	1073.39	2.49876	1.5651	243.99
97	Ma'anshan City	2010	1.05559	1.05559	13	1	0	56	24	32	0.0868563	0.388545	0.427132	0.698913	0.0011217	0.0328459	0.256503	10.6691	54923.2	15.16	1878.53	1.63196	2.82682	129.1
98	Huaibei City	2010	1.05175	1.05175	12	1	0	32	6	26	0.372681	0.411665	0.205719	0.390364	0.00355982	0.0137511	0.0293376	14.2826	19466.8	7.9	1444.61	1.89192	1.25999	219.56
99	Tongling City	2010	0.935424	0.935424	13	1	1	26	7	19	0.0179491	0.346302	0.415068	0.422969	0.0019414	0.0350345	0.494822	12.2824	56279.2	10.62	1280.86	1.70345	2.09414	74.01
100	Anqing City	2010	1.12851	1.12851	13	1	0	24	8	16	0.314801	0.588912	0.611407	0.764506	0.00329743	0.0059129	0.0466502	16.3779	16233.9	12.72	897.08	1.71994	1.53338	615.62
101	Huangshan City	2010	0.963339	0.963339	12	1	0	14	2	12	0.324306	0.979814	0.233236	0.969673	0.00221822	0.0102006	0.0717219	23.5939	18190.2	12.49	186.72	2.43563	1.92846	148.05
102	Chuzhou City	2010	1.02879	1.02879	13.5	1	0	30	8	22	0.346346	0.600081	0.659529	0.590351	0.00178628	0.00879326	0.088834	18.4169	15183.2	14.75	382.41	1.79716	1.03741	450.8
103	Fuyang City	2010	0.996254	0.996254	12	1	0	55	14	41	0.7419	0.854991	0.437647	0.153126	0.00226074	0.00265961	0.0333685	22.7689	7912.74	5.54	1122.34	2.05614	0.35674	1011.84
104	Suzhou City	2010	1.09953	1.09953	13	1	0	8	4	4	0.4809	0.903643	0.141377	0.290125	0.00235465	0.00341583	0.0160702	17.3982	8678.01	2.47	648.05	1.54889	0.581955	642.07
105	Lu'an City	2010	0.94608	0.94608	13	1	0	34	9	25	0.339294	0.808803	0.0684348	0.414233	0.00191205	0.00486138	0.0454196	21.9479	10512.2	2.4	520.57	1.96524	0.571787	704.82
106	Bozhou City	2010	0.82758	0.82758	12	1	0	11	3	8	1.04884	0.960921	0.105625	0.0737835	0.00144535	0.00161828	0.0315478	20.1531	9003.49	5.93	726.19	1.5397	0.343813	600.76
107	Chizhou City	2010	1.04929	1.04929	15	1	0	37	5	32	0.370181	0.819567	0.235821	0.350441	0.00126964	0.015359	0.0480501	22.6403	18705.9	9.88	272.2	2.03879	1.49988	160.46
108	xuancheng city	2010	1.15796	1.15796	13	1	1	22	1	21	0.304463	0.761491	0.395559	0.218913	0.00310711	0.00179408	0.0890878	19.8359	18109.9	6.27	328.65	1.83121	2.21371	278.36
109	Fuzhou City	2010	0.65785	0.65785	12	1	0	354	138	216	0.155545	1.02629	0.468106	0.142272	0.00399226	0.0436105	0.521597	8.40174	39216	12.34	1808.15	3.5111	1.5913	645.9
110	Xiamen City	2010	0.855002	0.855002	11	1	0	312	136	176	0.0855891	0.988337	0.22729	0.376384	0.00414383	0.0712891	1.87424	14.8998	51217.7	16.61	1145.65	3.91361	3.12657	180.21
111	Putian City	2010	0.831265	0.831265	15	1	0	18	7	11	0.230217	0.598111	0.456715	0.471471	0.00489396	0.00515269	0.272412	9.32801	26480.2	3.64	943.3	1.5676	1.54239	323.54
112	Sanming City	2010	1.02515	1.02515	12.5	1	0	29	7	22	0.243414	0.680203	0.437916	0.526393	0.00254165	0.00634034	0.0888489	9.94865	33289.7	11.73	240.24	1.4978	1.30833	272.73
113	Quanzhou City	2010	0.989728	0.989728	11.5	1	0	213	48	165	0.166503	0.600565	0.0392292	0.0113089	0.00312793	0.0165959	0.21374	6.44164	39124.7	11.28	1213.06	1.64848	2.05741	685.27
114	Zhangzhou City	2010	1.02229	1.02229	13	1	0	83	14	69	0.0741264	0.803599	0.456775	0.365129	0.00407303	0.0125938	0.350098	10.3107	26136.1	13.78	1384.04	1.35845	1.22115	476.36
115	Nanping City	2010	1.02661	1.02661	13.5	1	0	17	1	16	0.202279	0.86732	0.129774	0.293252	0.00502513	0.00687257	0.100608	11.9433	23072	4.75	186.95	1.88636	1.1576	313.9
116	Longyan City	2010	1.08468	1.08468	12	1	0	53	13	40	0.171041	0.633615	0.234387	0.160209	0.00256534	0.00448516	0.103355	11.1831	33975.4	6.71	220.43	1.52201	1.33973	314.37
117	Ningde City	2010	0.987712	0.987712	14	0	1	21	9	12	0.383736	0.897788	0.0567091	0.540249	0.00266802	0.00238029	0.111026	11.7256	22124.7	6.39	289.26	1.87952	1.10292	339.37
118	Nanchang City	2010	1.04064	1.04064	13	1	0	181	79	102	0.0245274	0.774357	0.536644	0.228884	0.00423481	0.097609	0.163278	10.5463	38393.9	10.98	3435.98	3.46765	1.53355	502.25
119	Jingdezhen City	2010	1.04217	1.04217	13	1	0	14	5	9	0.0349087	0.509543	0.0862833	0.551335	0.00521286	0.016691	0.118688	16.874	25574.6	14.46	796.72	1.3606	0.755328	163.16
120	Pingxiang City	2010	1.0644	1.0644	12	1	0	33	11	22	0.230098	0.451114	0.412162	0.179943	0.00489374	0.00477006	0.0589832	16.6601	24654.4	6.94	791.67	1.18777	0.978803	188.09
121	Jiujiang City	2010	1.0347	1.0347	13	1	0	23	9	14	0.0990294	0.61118	0.523385	0.158971	0.00604703	0.0164757	0.119052	16.1349	19177.2	20.72	1074.08	1.67086	0.469365	497.91
122	Xinyu City	2010	1.10746	1.10746	13.5	1	0	22	5	17	0.0842505	0.471049	0.290811	0.440454	0.00424798	0.0110355	0.386968	12.303	48677.2	9.2	494.75	1.24018	1.38605	118.01
123	Yingtan City	2010	1.05333	1.05333	12	1	0	12	2	10	0.0772903	0.441383	0.0768658	0.33269	0.0030303	0.00347441	0.77792	16.6596	26990.4	12.7	1737.5	1.69544	0.545801	121.92
124	Ganzhou City	2010	1.0127	1.0127	13	1	0	29	24	5	0.325401	0.827773	0.447823	0.0335353	0.00371058	0.00863216	0.0985432	21.4056	11686	10.69	1107.19	2.10089	0.41792	907.27
125	Ji'an City	2010	1.10976	1.10976	12	1	0	9	3	6	0.426874	0.587758	0.259364	0.256316	0.00215252	0.00366839	0.106098	21.9782	13130.7	7.48	406.87	1.71084	0.487817	495.04
126	Yichun City	2010	1.04281	1.04281	11	1	0	23	6	17	0.367612	0.432485	0.491862	0.20338	0.0035784	0.00603947	0.051347	19.7251	14100.9	5.76	414.89	1.72161	0.655562	557.93
127	Fuzhou City	2010	1.10252	1.10252	14	1	0	8	2	6	0.240745	0.62232	0.323804	0.261392	0.00505145	0.0113712	0.0600174	22.1337	14107.9	8	539.87	1.55767	0.613	403.96
128	Shangrao City	2010	0.885977	0.885977	12	1	0	17	4	13	0.235509	0.631476	0.500476	0.0298834	0.00638003	0.00275215	0.125215	21.274	12053.5	17.21	1176.11	1.72438	0.6021	740.33
129	Jinan City	2010	0.985397	0.985397	11	1	0	764	248	516	0.179241	1.25675	0.343914	0.288667	0.00236726	0.106367	0.128755	8.61274	51617.1	16.97	1068.53	3.53649	1.84493	604.08
130	Qingdao City	2010	1.58093	1.58093	11	1	0	649	293	356	0.0960716	0.953584	0.926444	0.616245	0.00348953	0.0372935	0.670826	9.39589	58617.1	21.39	1960.85	2.39057	1.85481	763.64
131	Zibo	2010	1.0566	1.0566	12	1	0	195	61	134	0.049405	0.563129	0.480226	0.183636	0.00493259	0.0244552	0.158763	7.04178	56453.3	9.02	941.41	1.44997	2.39624	422.36
132	Zaozhuang City	2010	1.08902	1.08902	11	0	0	63	24	39	0.133196	0.520639	0.497678	0.220398	0.00245422	0.00547528	0.0452665	9.46764	32804.1	7.88	726.26	1.1782	1.19959	391.03
133	Dongying City	2010	0.797965	0.797965	11	1	0	112	35	77	0.0756196	0.327223	0.151429	0.548321	0.00623515	0.0285584	0.229516	6.01483	103694	22.29	253.04	1.15054	1.42293	184.87
134	City of Yantai	2010	0.903737	0.903737	11	1	0	188	72	116	0.163305	0.567838	0.0891565	0.233966	0.00289017	0.0224827	0.680049	7.43072	55435.4	16.96	657.24	1.49898	3.28264	651.14
135	Weifang	2010	1.05663	1.05663	11	1	0	206	47	159	0.258493	0.604563	0.0219077	0.0889618	0.00509745	0.0138531	0.257371	9.41582	30519.1	16.99	687.21	1.87519	2.47932	873.78
136	Jining City	2010	1.0849	1.0849	12	1	0	110	21	89	0.376726	0.638238	0.0443106	0.266705	0.00367232	0.00963536	0.118744	9.91798	28104.2	16.92	1075.46	1.42469	2.09067	843.03
137	Tai'an City	2010	1.05148	1.05148	13	0	1	169	77	92	0.20257	0.688375	0.164051	0.13719	0.00238892	0.0171309	0.0524322	8.55951	33294.7	7.66	760.23	1.12938	1.60187	557.01
138	Weihai	2010	0.942113	0.942113	10	1	0	100	41	59	0.170424	0.647406	0.0330434	0.444776	0.00292032	0.0236067	0.484082	8.63503	68368.7	27.77	834.62	1.40126	3.34374	253.61
139	Rizhao City	2010	1.0258	1.0258	13	1	0	64	15	49	0.234336	0.646951	0.092804	0.0647937	0.0026975	0.00676959	0.883383	9.25107	32843.3	12.68	643.08	1.9159	0.987442	287.92
140	Linyi City	2010	1.00971	1.00971	12	0	1	94	24	70	0.173016	0.770792	0.26746	0.568276	0.00314106	0.0052964	0.134463	9.85275	21269.8	17.65	958.77	1.52222	1.38972	1072.69
141	Dezhou City	2010	1.00334	1.00334	11	1	0	91	21	70	0.225792	0.60892	0.0201665	0.0547289	0.00209369	0.00696043	0.0796274	9.3444	26511.1	18.85	1158.79	1.32508	1.29718	570.18
142	Liaocheng City	2010	1.36979	1.36979	12	1	0	93	33	60	0.484492	0.515801	0.0684649	0.505445	0.00215332	0.00637692	0.151536	8.91257	25346.4	15.33	802.01	1.3265	1.43386	597.53
143	Binzhou City	2010	1.05521	1.05521	13	1	0	83	10	73	0.285283	0.647684	0.0099978	0.236183	0.00527919	0.0127125	0.222071	10.4313	37098	18.22	611.05	1.34153	1.48082	377.92
144	Heze City	2010	0.938596	0.938596	15	1	0	48	17	31	0.593482	0.552507	0.0860764	0.0729027	0.0013947	0.00337651	0.100593	15.2366	13215.5	18.5	1079.58	1.53814	0.988306	958.8
145	Zhengzhou City	2010	1.01171	1.01171	13	1	0	475	141	334	0.0794175	0.725298	0.391725	0.400677	0.00316064	0.0674361	0.0863998	10.5619	44397.3	6.19	5049.5	3.39242	2.22698	963
146	kaifeng city	2010	1.06856	1.06856	12	1	0	55	19	36	0.470145	0.766721	0.497341	0.463072	0.00308053	0.013737	0.0174772	12.562	17555.6	11.8	2363.81	1.16957	1.04731	534.7
147	Luoyang City	2010	1.0865	1.0865	11	1	0	159	60	99	0.254622	0.527418	0.330986	0.411818	0.00236873	0.0116858	0.0450556	9.94719	31788.4	9.93	3053.49	1.38346	1.43419	703.54
148	Pingdingshan City	2010	0.996682	0.996682	12	1	0	64	19	45	0.288489	0.375697	0.0591669	0.189531	0.00363954	0.0114513	0.0219635	11.3355	23760	9.27	2332.05	1.39776	1.10236	539.59
149	Anyang City	2010	1.0511	1.0511	10	1	0	58	20	38	0.371376	0.428966	0.0712964	0.167607	0.00311782	0.00823615	0.0809136	10.6913	22515.6	8.26	1999.63	1.21923	1.75694	581.4
150	Hebi City	2010	1.02988	1.02988	11	1	0	26	10	16	0.259137	0.259486	0.0400114	0.583755	0.00347567	0.00610861	0.0228017	13.7791	25360.9	9.76	910.31	1.29063	0.862692	162.05
151	Xinxiang City	2010	1.0494	1.0494	12	1	0	85	22	63	0.249855	0.50442	0.276854	0.399778	0.00345901	0.0190648	0.0645279	13.2944	18840.9	9.64	2928.61	1.56016	1.63038	603.86
152	Jiaozuo City	2010	1.11569	1.11569	11	1	0	71	18	53	0.176356	0.338237	0.255533	0.149567	0.0031288	0.0187302	0.0945917	9.75577	31792.9	12.56	1982.31	0.978826	2.31288	368.02
153	Puyang City	2010	0.837247	0.837247	10	1	0	54	12	42	0.604305	0.295817	0.146614	0.271573	0.00225702	0.00294878	0.0425741	11.6197	19366.2	7.91	2353.29	1.05819	1.20955	409.83
154	Xuchang City	2010	1.0247	1.0247	11	1	0	79	22	57	0.525192	0.293388	0.497554	0.991431	0.00379545	0.00701372	0.0661268	8.90505	27143.1	12.99	4270.1	1.05791	1.11154	489.64
155	Luohe City	2010	0.906538	0.906538	12	1	0	8	2	6	0.552989	0.251362	0.136128	0.243222	0.00158793	0.00916149	0.0389839	10.2817	23976.9	5.4	1380.59	1.06254	0.641739	278.47
156	Sanmenxia City	2010	1.13042	1.13042	11	1	0	31	8	23	0.225714	0.342528	0.265554	0.0904751	0.00227015	0.00664785	0.0126438	10.8936	34823.1	7.06	1479.8	1.10441	1.7071	230.3
157	Nanyang City	2010	1.01268	1.01268	11	1	0	81	33	48	0.450525	0.526023	0.347291	0.0291862	0.0015361	0.00562363	0.0330352	12.6505	17017.8	5.77	951.59	1.1768	1.42669	1186.69
158	Shangqiu City	2010	1.07043	1.07043	12	1	1	62	18	44	0.905634	0.586629	0.0846652	0.26318	0.00242021	0.00839664	0.00785678	15.7355	13408.9	4.06	1042.96	1.31914	0.689238	918.01
159	Xinyang City	2010	1.04114	1.04114	13	1	0	18	0	18	0.565591	0.744136	0.315581	0.323328	0.00443328	0.00616534	0.0219757	15.9145	15054.2	5.3	409.88	1.48819	0.667589	870.22
160	Zhoukou City	2010	0.970571	0.970571	11	1	0	20	2	18	0.716088	0.546235	0.377059	0.025296	0.00203447	0.00313489	0.0211363	15.7696	11505.8	11.73	1992.94	1.21628	0.714666	1224.35
161	Zhumadian City	2010	1.13419	1.13419	12	1	0	69	30	39	0.700777	0.729226	0.0597698	0.255837	0.00308733	0.0034249	0.014904	16.3516	12548.4	12.84	874.35	1.39389	1.04661	886.1
162	Wuhan City	2010	1.23412	1.23412	12	1	1	806	344	462	0.0353853	1.1303	0.3471	0.524988	0.00507489	0.105343	0.220502	10.4842	51359.8	14.21	1915.56	3.59769	2.0056	836.73
163	Shiyan City	2010	0.865526	0.865526	12	1	0	20	5	15	0.197382	0.638996	0.0881901	0.433981	0.00247448	0.0126006	0.0220842	28.3503	18525.3	13.86	451.3	1.71332	0.470319	353.19
164	Yichang City	2010	0.91404	0.91404	13	1	0	86	30	56	0.266939	0.540066	0.358699	0.071506	0.00343938	0.0126205	0.0773803	12.6173	33258.7	11	292.87	2.15422	1.48143	398.55
165	Xiangyang City	2010	1.05114	1.05114	14	1	0	0	0	0	0.270978	0.63307	0.149088	0.163948	0.00329736	0.00635559	0.0314044	12.0211	24363.2	6.26	612.15	1.2887	0.979306	591.07
166	Ezhou City	2010	0.935608	0.935608	13.5	1	0	5	0	5	0.449497	0.486246	0.13389	0.616951	0.00427543	0.0092919	0.0341087	10.881	33051.4	7.2	680.43	1.00774	0.760958	108.46
167	Jingmen City	2010	0.965407	0.965407	12	1	0	13	7	6	0.209279	0.656605	0.39131	0.0735642	0.00466169	0.00637017	0.0359621	13.0752	22220.4	9.41	315.61	1.37303	0.753312	300.4
168	Xiaogan City	2010	1.06608	1.06608	14	1	0	27	7	20	0.264187	0.744011	0.286371	0.559182	0.00313922	0.00506619	0.0311593	16.6832	14486.1	5.8	936.96	1.46726	0.794221	531.05
169	Jingzhou City	2010	1.00216	1.00216	12	0	0	30	7	23	0.140826	0.862841	0.343205	0.319734	0.00221533	0.0179042	0.0626423	12.3477	12811	6.7	715.48	1.78857	0.554261	658.17
170	Huanggang City	2010	0.956073	0.956073	12	1	0	13	2	11	0.525166	0.874934	0.396985	0.283515	0.00422015	0.00620062	0.0207332	21.2317	11690.8	20.13	1012.98	1.56829	1.14097	742.41
171	Xianning City	2010	0.989266	0.989266	15	1	0	9	5	4	0.343317	0.763676	0.307379	0.895791	0.00350076	0.0106544	0.0245057	18.2294	18405.1	6.99	397.81	1.26727	1.01768	290.96
172	suizhou city	2010	1.10309	1.10309	12	1	0	13	3	10	0.640294	0.734468	0.308358	0.224663	0.00186997	0.00325579	0.13468	14.2481	16011.3	5.26	494.4	1.50155	1.01575	257.91
173	Changsha City	2010	0.880794	0.880794	12	1	0	531	228	303	0.182823	0.782836	0.419876	0.573243	0.00372124	0.0779053	0.0906551	8.87024	57978.2	14.97	2520.65	2.81097	3.30433	652.4
174	Zhuzhou City	2010	1.0488	1.0488	13	1	0	167	49	118	0.26919	0.562922	0.363938	0.379025	0.0026848	0.0176124	0.0783305	12.3074	29322.9	17.51	1508.6	1.31693	1.33656	390.27
175	Xiangtan City	2010	0.868445	0.868445	13	1	0	110	34	76	0.493472	0.597923	0.182549	0.097875	0.00391892	0.0386068	0.163445	11.9471	28203.3	13.17	1315.2	1.48421	2.06071	288.98
176	Hengyang City	2010	1.04341	1.04341	13	1	0	27	6	21	0.921998	0.790145	0.240554	0.141061	0.00208634	0.0119362	0.0375375	14.7383	17817.6	14.5	1428.08	1.28885	0.59374	791.62
177	Shaoyang City	2010	1.12662	1.12662	11	1	0	26	4	22	0.469699	0.991106	0.061521	0.525171	0.00142222	0.00326574	0.0276536	22.2214	9134.38	11.2	1586.93	1.78285	0.388457	793.97
178	Yueyang City	2010	1.06118	1.06118	11	1	0	32	19	13	0.0613519	0.586824	0.290259	0.0999337	0.00299895	0.0065148	0.0450536	12.7105	24528.8	9.18	879.94	0.793938	0.917716	565.62
179	Changde City	2010	0.994784	0.994784	13	1	0	32	8	24	0.646083	0.767958	0.114452	0.43229	0.00153846	0.00583348	0.0117039	11.8869	23168.4	6.73	562.47	0.967964	0.58302	623.11
180	Zhangjiajie City	2010	1.10755	1.10755	13	1	0	3	1	2	0.243963	2.51716	0.516948	0.520344	0.00334753	0.00762914	0.00780586	22.7193	14169.3	6.77	181.9	1.74372	0.395176	164.75
181	Yiyang City	2010	0.931846	0.931846	13	1	0	20	4	16	0.683711	0.906644	0.19831	0.0101412	0.00370192	0.00599987	0.0357334	16.3913	14693.7	4.62	689.46	1.29269	0.607103	476.36
182	Chenzhou City	2010	0.473037	0.473037	15	1	0	41	18	23	0.410744	0.606551	0.346974	0.339224	0.0026729	0.00406457	0.061263	14.8967	20955.5	4.46	320.61	1.21435	1.44452	502.07
183	Yongzhou City	2010	1.07899	1.07899	12.5	1	0	19	5	14	0.493955	1.06881	0.389846	0.313556	0.00214079	0.00411054	0.0103588	18.8248	12979.1	4.88	380.51	1.41924	0.587232	610.65
184	Huaihua City	2010	1.12254	1.12254	13	1	0	19	10	9	0.340894	0.999065	0.16981	0.0842386	0.00408336	0.00630837	0.00469406	21.5655	12540.1	7.72	546.25	1.52822	0.431946	509.72
185	Loudi City	2010	1.00335	1.00335	12	1	0	30	8	22	0.240288	0.586682	0.0309568	0.120744	0.00308391	0.00592831	0.143683	15.5179	15330.7	11.03	1097.89	1.55453	0.839433	432.99
186	Guangzhou City	2010	1.11011	1.11011	10	1	0	998	476	522	0.0248695	1.63829	1.46159	0.0130775	0.00418256	0.104688	0.65355	9.0928	92193.1	14.65	1728.57	3.74369	3.26791	806.14
187	Shaoguan City	2010	1.05246	1.05246	11	0	1	28	4	24	0.19757	1.05744	0.902624	1.24532	0.00315657	0.00956507	0.156112	14.6739	20458.2	6.66	324.29	1.82981	1.42092	328.1
188	Shenzhen	2010	1.01089	1.01089	11	0	1	2177	1141	1036	0.0117701	1.11671	0.103687	1.0774	0.0040025	0.0259068	2.44984	13.2053	95089	34.41	1304.57	3.54004	7.89101	259.87
189	Zhuhai city	2010	1.16927	1.16927	9	1	0	169	65	104	0.0530659	0.776885	1.65796	0.941747	0.00342691	0.103294	2.43537	13.769	71794.5	32.32	612.16	3.49268	3.42428	104.74
190	Shan Tou	2010	0.889292	0.889292	12	1	0	51	23	28	0.212905	0.687344	0.0406864	0.634311	0.00336035	0.00177634	0.41239	10.0674	20996.4	4.82	2641.82	2.09644	1.19059	524.11
191	Foshan City	2010	1.1762	1.1762	12	1	0	381	130	251	0.0709604	0.565571	0.649818	5.81973	0.00249532	0.0106972	0.618736	6.4292	83614.8	6.08	976.54	2.35889	3.12004	370.89
192	Jiangmen	2010	1.00255	1.00255	11	1	0	99	20	79	0.184955	0.666367	1.46053	0.622167	0.00313537	0.00593683	0.617847	8.4681	33196.6	14.05	760.18	2.03049	2.24815	392.28
193	Zhangjiang City	2010	1.08041	1.08041	12	1	0	44	23	21	0.170167	0.931647	0.405811	0.233523	0.00249549	0.0114742	0.170174	10.9351	17865.7	10.49	891.45	1.61587	0.378079	777.77
194	Maoming City	2010	1.02604	1.02604	11	1	0	34	9	25	0.203217	1.06113	0.391596	1.40524	0.00127199	0.00360922	0.0363064	8.12217	21317.6	3.67	1519.22	0.929365	0.361994	747.17
195	Zhaoqing	2010	0.898175	0.898175	14	1	0	15	9	6	0.470041	0.961008	0.602192	0.186617	0.00253453	0.0131564	0.273731	11.7565	24765.1	16.19	704.33	1.56504	1.79907	422.41
196	Huizhou	2010	1.01432	1.01432	11	1	0	139	69	70	0.204345	0.596369	0.0261981	0.287573	0.00209424	0.00424128	1.33964	10.7192	38609.4	14.06	496.96	1.81441	1.92722	337.28
197	Meizhou City	2010	0.653901	0.653901	10	1	0	19	7	12	0.672271	0.935664	0.832185	0.22846	0.0056719	0.00401612	0.129613	19.2513	13110.3	21.72	1070.81	1.9103	0.841991	514.75
198	Shanwei City	2010	0.894925	0.894925	18	1	0	8	3	5	0.0813818	0.821999	0.0790528	0.473585	0.00218414	0.00132558	0.298421	12.1505	14045.4	4.48	1311.08	0.98297	0.703243	344.98
199	Heyuan City	2010	2.23104	2.23104	10	1	0	31	7	24	0.296334	0.696404	0.131392	0.304284	0.00367647	0.00331148	0.38705	19.8992	14502.7	10.07	861.3	1.76518	0.841999	358.39
200	Yangjiang City	2010	1.07754	1.07754	12.5	1	0	15	2	13	0.308587	0.839105	0.275905	0.401454	0.00232143	0.00218309	0.190732	10.1467	23749.1	4.56	904.44	1.32551	1.23101	282.81
201	Qingyuan City	2010	0.887595	0.887595	18	1	0	7	2	5	0.215014	0.570798	0.311493	1.3958	0.00263678	0.00214066	0.234642	12.2046	25201.1	8.66	505.94	1.39313	0.999556	413.47
202	Dongguan city	2010	0.998768	0.998768	8	1	0	694	264	430	0.0344856	0.957359	1.3156	4.22127	0.00401929	0.0210667	1.93431	6.81347	59031.1	10.25	738.9	2.18376	2.75913	181.77
203	Zhongshan City	2010	0.325196	0.325196	10	1	0	246	65	181	0.10373	0.675741	2.30156	1.371	0.00435194	0.0236526	1.1383	7.88096	65256.2	12.15	828.78	2.12515	4.61079	149.18
204	Chaozhou City	2010	1.00487	1.00487	13	1	0	11	3	8	0.274517	0.677454	1.74329	0.293612	0.0023893	0.0063406	0.462745	10.0121	19273.1	11.23	2263.23	1.53013	0.791899	260.89
205	Jieyang City	2010	0.995789	0.995789	20	0	1	21	9	12	0.307063	0.551953	0.184902	0.27508	0.00267857	0.00128349	0.243219	9.37909	15456.4	5.96	3874.03	1.35084	0.504948	661.79
206	Yunfu City	2010	0.912038	0.912038	12.5	1	0	4	1	3	0.835407	0.818358	0.172744	0.655467	0.00307903	0.00232954	0.22393	17.2773	14582.7	2.84	396.72	1.90853	1.65234	282.76
207	NanNing City	2010	0.938109	0.938109	14	1	0	129	67	62	0.157651	1.38663	0.49475	0.0424773	0.00161123	0.0390783	0.083205	14.5134	22436.1	11.84	417.87	4.53476	1.08807	707.37
208	Wuzhou City	2010	0.770552	0.770552	13	1	0	3	1	2	0.40694	0.463249	0.109467	0.117868	0.00418035	0.00350475	0.0711036	15.6464	16258.3	9.95	466.36	1.40247	0.296128	326.3
209	Yulin City	2010	0.876353	0.876353	18	1	0	9	2	7	0.127676	0.708584	0.475832	0.349513	0.00252987	0.00582742	0.170453	15.4469	17875.4	5.14	291.76	1.52749	0.271925	387.65
210	Yulin City	2010	1.00543	1.00543	12	1	0	23	9	14	0.257318	0.790279	0.242383	0.0490894	0.00252467	0.0020488	0.0363737	15.3969	13144.5	7.73	809.27	1.38858	0.446	674.59
211	Haikou	2010	1.01004	1.01004	10	1	0	45	30	15	0.126496	2.89917	0.502333	0.195018	0.00408744	0.0647354	0.44884	13.272	26145.7	9.8	696.01	7.01041	1.2207	160.43
212	Sanya City	2010	1.55708	1.55708	13	1	0	4	3	1	0.270383	3.06051	0.250879	0.640215	0.00201582	0.0641414	0.0220263	23.1772	40169	6.72	297.24	3.66066	3.28774	57.01
213	Chongqing	2010	0.96985	0.96985	13	1	0	784	313	471	0.173597	0.660909	0.215089	0.199119	0.00365654	0.0171296	0.106137	22.3215	23566.2	6.44	592.44	3.07146	1.01163	3303.45
214	Chengdu City	2010	1.24674	1.24674	12	1	0	1010	342	668	0.145176	1.12262	0.029698	0.264326	0.00230083	0.0537375	0.300283	14.0035	42146	12.07	2513.62	4.93875	1.37606	1149.07
215	Zigong City	2010	1.03645	1.03645	12	1	0	34	18	16	0.435808	0.518253	0.583671	0.180909	0.00107875	0.0094665	0.0565807	12.5302	20028.7	5.31	1039.22	1.24678	0.856811	325.96
216	Panzhihua City	2010	0.949277	0.949277	13.5	1	0	56	31	25	0.0607258	0.299634	0.505837	0.599186	0.00385624	0.0192593	0.0328005	14.3279	36923.5	8.19	341.97	1.81497	1.0103	111.38
217	Luzhou City	2010	0.999304	0.999304	11	1	0	14	8	6	0.346549	0.501062	0.492818	0.185703	0.00313643	0.00706562	0.0126193	17.7024	14507.4	5.35	688.18	1.72626	0.51613	502.32
218	Deyang City	2010	0.86061	0.86061	12	1	0	44	20	24	0.56671	0.443272	0.432596	0.433029	0.00193311	0.0119679	0.164004	24.36	22011.3	8.03	1022.07	2.14967	0.415158	389.15
219	Mianyang City	2010	0.957437	0.957437	11	1	0	89	42	47	0.496953	0.694894	0.0303044	0.47597	0.00293064	0.0154965	0.112625	35.963	17422.2	12.14	778.34	2.77204	0.552644	541.87
220	Guangyuan City	2010	0.918515	0.918515	13	1	0	13	7	6	0.836424	0.952357	0.202823	1.16165	0.00610852	0.00118627	0.0435971	68.7608	10208.5	4.07	201.13	2.9704	0.230843	310.89
221	Suining City	2010	1.43675	1.43675	12	1	0	20	4	16	1.14706	0.514875	0.503315	0.0250784	0.00381344	0.00261988	0.0384795	17.9405	12596	4.16	802.24	1.61446	0.483079	381.43
222	Neijiang City	2010	1.06535	1.06535	12	1	0	11	3	8	0.393002	0.377427	0.523038	0.651769	0.00163035	0.00493502	0.0165197	13.3969	15657.7	2.14	901.53	1.25567	0.33425	425.53
223	Leshan	2010	1.01208	1.01208	12	0	0	22	9	13	0.222838	0.455111	0.0382635	0.323187	0.00228793	0.0104087	0.0888416	15.9309	19973.9	5.97	458.15	1.95355	0.902269	353.35
224	Nanchong City	2010	0.609931	0.609931	12.5	1	0	11	5	6	0.804109	0.559472	0.226729	0.0956341	0.00259688	0.00726002	0.0252414	22.4218	11478.7	4.98	765.41	1.84257	0.437092	751.72
225	Meishan City	2010	0.781616	0.781616	12	1	0	52	17	35	0.436312	0.478514	0.171464	0.0030262	0.00103226	0.0045385	0.0122396	17.4788	16147.7	5.31	642.15	1.62393	0.365495	349.08
226	Yibin City	2010	0.766263	0.766263	13	1	0	13	5	8	0.509136	0.41949	0.495419	0.13596	0.0031551	0.00408148	0.0507413	16.457	16940.9	3.23	715.21	1.60064	1.08034	539.02
227	Guang'an City	2010	1.0012	1.0012	12.5	1	0	8	1	7	0.65144	0.648156	0.0224662	0.164908	0.000762428	0.00116269	0.0368891	18.157	13543	2.28	815.17	1.6575	0.286948	466.16
228	Dazhou City	2010	0.843852	0.843852	12	1	0	12	3	9	0.593208	0.524	0.686486	0.604575	0.00228102	0.00271966	0.00584231	18.3439	12704.6	3.84	945.9	1.54361	0.48518	685.49
229	Ya'an city	2010	1.18987	1.18987	12	1	0	2	2	0	0.507076	0.498911	0.269303	0.608164	0.00129116	0.024532	0.00314923	27.0443	16322.3	6.15	326.54	2.41937	0.549991	154.9
230	Bazhong City	2010	1.04033	1.04033	12	1	0	27	2	25	0.463459	1.0982	0.478615	0.322626	0.00203252	0.000109	0.0144186	36.6777	7487.4	0.74	536.79	1.72374	0.306414	388.01
231	Ziyang City	2010	0.978006	0.978006	12	1	0	20	1	19	0.505189	0.452606	0.639722	1.0728	0.00165051	0.000102398	0.0148776	15.3671	14460.5	3.08	667.12	1.45426	0.790598	501.13
232	Guiyang City	2010	1.03301	1.03301	13	1	0	166	72	94	0.0870956	1.33022	0.718888	0.241792	0.00525054	0.076168	0.137305	18.2187	23100.2	6.07	923.97	5.01333	1.76509	337.16
233	Liupanshui City	2010	1.77843	1.77843	12	1	0	4	0	4	0.0934061	0.55473	0.249112	0.15413	0.00149477	0.00316635	0.0429118	22.1951	16322.1	6.45	1016.19	1.7228	0.556536	319.2
234	Zunyi City	2010	0.483456	0.483456	12.5	1	0	17	3	14	0.505968	1.02417	0.623889	0.493626	0.00238347	0.00635457	0.0146502	21.3694	13119.7	4.42	642.08	1.93138	0.718552	784.16
235	Anshun City	2010	1.45556	1.45556	12	1	0	6	1	5	0.272326	1.17407	0.385691	0.523742	0.00302775	0.00412845	0.0378407	33.8499	9332.56	3.28	509.27	2.54095	0.670569	279.79
236	Kunming City	2010	0.873107	0.873107	12	1	0	329	174	155	0.0768718	1.08142	0.27905	0.503359	0.00529421	0.0462207	0.324459	16.3324	29875.3	8.18	633.96	6.19613	1.28065	583.99
237	Qujing City	2010	0.927974	0.927974	10	1	0	9	3	6	0.313626	0.560817	0.0100384	0.244626	0.00193424	0.00342625	0.014637	18.0602	15348.2	10	448.81	1.63818	0.79675	626.4
238	Yuxi City	2010	0.969791	0.969791	9	1	0	9	2	7	0.208221	0.456256	0.0280804	0.439708	0.00593013	0.00521509	0.0262595	14.5699	28555.7	3.25	494.02	1.74036	1.18977	230.6
239	Baoshan City	2010	0.986857	0.986857	10	1	0	0	0	0	0.404023	1.2585	0.0045849	0.639252	0.00158753	0.00347487	0.0503939	23.7709	9322.35	2.62	179.6	2.20639	0.542262	252.7
240	Zhaotong City	2010	0.767512	0.767512	11	1	0	4	1	3	0.500705	0.745711	0.555373	0.214563	0.00173748	0.00103493	0.00250528	38.6145	6405.16	2.94	371.79	2.12485	0.59612	574.24
241	Lijiang City	2010	1.02399	1.02399	12	1	0	0	0	0	0.173588	1.13563	0.312597	0.802581	0.00124095	0.0132016	0.0178586	41.1674	10400.7	8.73	121.35	3.42325	0.771252	120.44
242	Pu'er City	2010	0.989927	0.989927	11	1	0	1	1	0	0.178402	1.08203	0.57647	0.325598	0.00251572	0.00324391	0.0292778	45.9971	8534.28	9.16	72.56	2.40209	0.738149	254.6
243	Lincang City	2010	0.827002	0.827002	10	1	0	5	4	1	0.300114	0.909997	0.898232	0.452681	0.00183621	0.00241138	0.270635	41.8369	8003.56	4.63	122.17	1.8813	0.355165	243.18
244	Xi'an City	2010	1.26276	1.26276	13.5	1	0	1056	584	472	0.0830344	1.20055	0.241532	0.495202	0.00401003	0.0938191	0.217041	11.4644	33456.4	9.49	1570.77	4.82367	1.1719	782.73
245	Tongchuan City	2010	1.11558	1.11558	12	1	0	3	2	1	0.181968	0.489687	0.639671	0.832987	0.00230902	0.00449087	0.00176689	28.7422	19640.5	5.76	315.79	1.75952	0.413464	85.44
246	Baoji City	2010	1.1006	1.1006	14	1	0	21	4	17	0.22205	0.419063	0.463711	0.0894415	0.00227964	0.0072332	0.0415599	13.6324	22795.8	15.69	399.55	1.5508	0.956151	381.09
247	Xianyang City	2010	1.09128	1.09128	14	1	0	55	33	22	0.46486	0.561901	0.598739	0.160373	0.00301944	0.0217582	0.0209761	13.7803	19613.4	9.27	1711.39	1.45367	0.543126	520.09
248	Weinan City	2010	1.13268	1.13268	15	1	0	34	31	3	0.216778	0.704449	0.487517	0.257513	0.0039245	0.00289255	0.014298	19.2534	13045.4	10.52	800	1.83422	0.35204	560.06
249	Yan'an City	2010	0.79398	0.79398	13	1	0	13	4	9	0.370477	0.281315	0.537639	0.517547	0.00296116	0.0104587	0.00171871	21.7643	35445.9	3.88	128.85	1.2305	0.870967	230.22
250	Hanzhong City	2010	1.17609	1.17609	13	1	0	13	5	8	0.400629	1.00153	0.0701534	0.461821	0.00250313	0.0061332	0.00587165	24.8746	12824.6	4.89	992.27	2.15457	0.550925	381.53
251	Yulin City	2010	1.2226	1.2226	15	0	0	21	9	12	0.367839	0.38039	0.792803	3.28674	0.00362513	0.00403045	0.00308404	13.5022	45794.1	9.38	73.93	1.33864	1.36111	364.5
252	Ankang City	2010	0.847862	0.847862	13	0	0	2	0	2	0.674949	1.00758	0.0618706	1.11036	0.00107543	0.00534812	0.00389262	33.6851	10844.7	4.66	276.63	2.10016	0.428332	304.35
253	Shangluo City	2010	1.05264	1.05264	14	0	1	3	2	1	0.403553	0.933997	0.555352	0.211346	0.00258131	0.0054883	0.0728189	31.5484	10653.6	3.18	205.88	1.88702	0.483054	244.83
254	Lan'Zhou City	2010	1.1332	1.1332	11	1	0	144	74	70	0.044258	1.0156	0.596744	0.0439482	0.00354835	0.0857331	0.0652103	13.3522	30419.5	10.28	1288.97	5.08468	1.3715	323.54
255	Jiayuguan City	2010	1.00078	1.00078	12.5	1	0	0	0	0	0.0301418	0.230788	1.67429	0.127166	0.00164358	0.012844	0.280591	6.61472	74619.9	15.32	74.28	1.87407	0.903036	21.8
256	JinChang City	2010	1.06561	1.06561	18	1	0	22	9	13	0.0384215	0.194224	0.558216	0.43071	0.00268384	0.001353	1.45777	11.6496	38819.3	19.54	67.64	1.48623	1.04306	46.48
257	Baiyin City	2010	1.06964	1.06964	10	1	0	10	4	6	0.114857	0.598472	0.169507	0.328953	0.00219523	0.0004544	0.0994902	23.1798	15814	11.1	143.7	1.71952	0.410222	180.39
258	Tianshui City	2010	1.02658	1.02658	11	1	0	11	6	5	0.280193	1.11927	0.417017	0.453754	0.00238364	0.00798598	0.051842	37.1274	7833.63	4.59	221.41	2.25912	0.63095	366.73
259	Wuwei City	2010	1.01314	1.01314	10	1	0	2	1	1	0.212259	0.83879	0.313262	0.298918	0.00260473	0.00148071	0.00378767	32.9209	9500	3.74	200.83	2.11837	0.272465	191.26
260	Zhangye City	2010	0.766585	0.766585	11.5	1	0	3	2	1	0.179925	0.994358	0.366433	0.177563	0.000708466	0.0131407	0.00869496	27.7118	15296.1	6.17	122.74	1.85884	0.557994	130.83
261	Pingliang City	2010	1.25758	1.25758	11	1	0	4	4	0	0.419563	0.666454	0.433247	0.521698	0.0031682	0.00278449	0.00317344	37.0266	9395.35	7.81	263.12	2.5079	0.465292	231.82
262	Jiuquan City	2010	1.0919	1.0919	12	1	0	17	7	10	0.162547	0.6693	0.620946	0.6048	0.00444727	0.00639612	0.00986256	14.7509	35386.4	10.62	119.26	1.79285	0.758708	97.95
263	Qingyang City	2010	0.579537	0.579537	15	1	0	2	2	0	1.41219	0.426931	0.495335	0.0447061	0.00390869	0.0043599	0.0106215	31.7826	14465.1	5.53	359.54	1.38181	0.501331	259.18
264	Dingxi City	2010	1.02289	1.02289	10	1	0	3	3	0	0.607656	1.76464	0.391508	0.673761	0.000934725	0.00169785	0.0059356	58.1452	4744.19	3.45	110.41	2.64892	0.649818	300.38
265	Longnan City	2010	1.11933	1.11933	10	1	0	0	0	0	0.325246	1.57527	0.602715	0.551201	0.00161625	0.00173327	0.0017782	80.9278	5775.49	1.1	123.89	3.36524	0.163751	281.78
266	Xining City	2010	0.963454	0.963454	13	1	0	29	14	15	0.0787284	0.882468	0.637365	0.0820553	0.00360166	0.0273392	0.071854	17.336	24655.7	7.27	2815.83	5.03803	0.602836	220.87
267	Yinchuan City	2010	1.03931	1.03931	12	1	1	52	23	29	0.00562437	0.891018	0.358463	0.19579	0.00318085	0.0645797	0.0933959	15.5852	36581.5	17.42	410.47	4.20968	0.969431	158.8
268	Shizuishan City	2010	0.959747	0.959747	12	1	0	7	2	5	0.0261042	0.50016	0.129318	0.350571	0.00350582	0.0438778	0.13618	20.5405	36267	10.18	201.55	2.04658	0.308316	74.82
269	Wuzhong City	2010	0.992919	0.992919	13	1	1	2	1	1	0.254681	0.623844	0.487076	0.0579762	0.00359604	0.00865277	0.0756103	36.1168	13819.4	9.87	298.03	2.36494	0.436888	138.35
270	Guyuan City	2010	1.04632	1.04632	13.5	1	0	3	0	3	0.396009	2.37993	0.444817	0.461909	0.00355872	0.00136104	3.90432e-05	75.6149	6056.39	8.89	163.38	1.69504	0.491337	152.53
271	Zhongwei City	2010	0.891037	0.891037	13	1	1	1	0	1	0.215594	0.984314	0.477275	0.0646547	0.00364503	0.00384187	0.0218264	33.7295	13741	8.84	57.58	2.07208	0.479835	118.12
272	Urumqi	2010	1.08878	1.08878	12	1	0	107	40	67	0.0224573	1.19594	0.29594	0.334814	0.00291082	0.055515	0.302706	11.9244	38914.1	8.58	245.18	4.23691	1.34684	243.03
273	Karamay	2010	1.37056	1.37056	8	0	1	14	4	10	0.0823931	0.108747	0.314355	0.906801	0.00323387	0.00994935	0.0266535	7.69957	109753	21.94	39.29	1.32583	1.81537	37.51
1	Beijing	2011	1.20691	1.00265	8	1	0	5894	3606	2288	0.00282652	3.2945	1.38646	0.723697	0.00442534	0.04528	1.55698	19.9683	68485.3	7.59	990.51	6.25619	5.64135	1277.9
2	Tianjin City	2011	1.05543	0.952884	12	1	0	1493	682	811	0.0209286	0.880412	0.531859	0.975078	0.00360023	0.0451327	0.590577	15.8865	62356.9	12.85	1103.26	2.81308	3.34972	996.4
3	Shijiazhuang City	2011	1.12237	1.09663	12	1	0	216	85	131	0.286249	0.805103	0.33604	0.849757	0.00142918	0.0389292	0.224146	9.88414	31966.2	17.07	8063.4	2.54125	1.56627	997.3
4	Tangshan City	2011	1.11436	1.05114	11	1	0	120	37	83	0.0621723	0.515646	0.0592127	0.77202	0.00423972	0.014363	0.128919	8.11548	57307.7	9.79	2497.65	1.43994	1.40273	737.1
5	Qinhuangdao City	2011	0.903801	0.905378	12	1	1	59	15	44	0.336973	1.21735	0.668197	0.744595	0.00340768	0.0309931	0.26249	15.7576	28580.6	21.11	1699.81	2.52621	0.639906	289.8
6	Handan	2011	1.07142	1.05869	11	1	0	71	24	47	0.165933	0.596312	0.116502	0.138803	0.00310559	0.00632929	0.0890931	11.783	24239.5	21.39	3429.26	1.44354	0.812431	980
7	Xingtai city	2011	0.92909	0.999728	11	1	0	34	5	29	0.573094	0.525216	0.100626	0.331668	0.000798403	0.00656507	0.0986195	15.019	16037.2	19.99	5317.04	1.93961	0.502167	736.9
8	Baoding City	2011	1.05936	1.01093	11	1	0	259	107	152	0.52697	0.574044	0.236918	0.129383	0.00423266	0.014326	0.193745	13.579	17453.8	17.86	3463.46	1.87792	0.467577	1160.7
9	Zhangjiakou City	2011	1.02566	0.976895	11	1	1	21	6	15	0.321843	0.897964	0.0223083	0.69103	0.00245923	0.00964527	0.0180431	20.6967	20539.1	14.41	2391.76	2.25478	0.435565	467.4
10	Chengde City	2011	1.27395	1.26485	12	1	0	23	9	14	0.409954	0.550429	0.138685	0.008543	0.00214658	0.0107604	0.0110122	17.4206	25388.7	11.93	759.14	1.85371	0.712213	374.3
11	Cangzhou City	2011	0.555186	0.483396	12	1	0	48	16	32	0.23472	0.684932	0.195008	0.559657	0.00266845	0.0066712	0.0536604	10.2255	28870.4	17.32	2963.39	1.31074	0.428408	734.8
12	Langfang City	2011	0.951946	0.961349	13	1	0	107	46	61	0.303457	0.64145	0.0841242	0.2302	0.00126598	0.0247303	0.212194	14.1457	29447	10.76	2772.6	2.35994	1.22468	424.9
13	Hengshui City	2011	1.15052	1.0377	11	1	0	60	9	51	0.630452	0.545091	0.0218127	0.21329	0.00557502	0.00403193	0.201454	14.7909	17083.8	13.65	1819.41	2.04818	0.487998	441.6
14	Taiyuan City	2011	1.10632	1.04487	13	1	0	223	102	121	0.0141966	1.15582	0.232387	0.150367	0.00793542	0.0936753	0.264993	11.5048	38297.8	9.7	1923.25	6.36616	3.24096	365
15	Datong City	2011	1.12502	1.08931	13	1	0	44	18	26	0.0819049	0.862606	0.231243	0.905291	0.00361129	0.0108833	0.0330171	20.0585	19688.9	12.11	752.64	2.99788	0.625797	318.9
16	Yangquan City	2011	0.979955	1.25669	14	1	1	17	8	9	0.0310566	0.655451	0.156037	0.598449	0.00264646	0.00815677	0.0407819	13.4513	29912.9	8.48	1068.71	2.65751	1.05873	131.4
17	Changzhi City	2011	1.13058	1.07764	15	1	0	32	12	20	0.110699	0.413758	0.0378848	0.0985912	0.0058235	0.0091738	0.0412788	14.4455	28300.7	7.02	2188.92	1.89148	1.30993	334.3
18	Jincheng City	2011	1.10191	1.03629	13	1	0	32	11	21	0.072748	0.461503	0.251912	0.405854	0.00537897	0.00226207	0.081922	12.6525	30460.7	14.12	2476.92	2.38195	1.3311	217.5
19	Shuozhou City	2011	1.11103	0.927523	13	1	0	11	8	3	0.0529309	0.623628	0.410323	0.610181	0.00442539	0.000123	0.0105295	13.4963	38608.6	8.74	173.78	1.31455	0.847508	172.6
20	Jinzhong City	2011	1.16475	0.995591	17	1	0	27	11	16	0.179303	0.672747	0.843444	0.545925	0.00514359	0.0191086	0.0169161	17.3211	21211	10.29	454.02	2.31444	0.77426	323.3
21	Yuncheng City	2011	1.19379	1.19386	14	1	0	58	17	41	0.414163	0.724691	0.188927	0.162629	0.00236275	0.00352835	0.0796953	16.2799	15331.7	5.12	563.13	1.69108	0.724125	516.7
22	Xinzhou City	2011	1.06507	1.05506	15	0	1	8	3	5	0.245156	0.747479	0.103216	0.685837	0.00574863	0.0058852	0.0223134	27.448	14000	4.53	269.37	2.78841	0.757959	310.1
23	Linfen City	2011	1.20319	1.0258	14	0	0	23	11	12	0.274674	0.481916	0.346003	0.107865	0.00454363	0.00899318	0.0452525	16.4715	20371.9	6.01	638.75	1.86399	0.617445	440.1
24	Luliang City	2011	0.998959	1.22439	13	1	0	16	8	8	0.3233	0.298874	0.377459	0.205806	0.00369633	0.00419347	0.0532367	16.782	23482.8	10.03	210.75	5.81398	0.746326	389.2
25	Hohhot City	2011	0.899471	0.946761	16	1	0	75	28	47	0.0543579	1.6177	0.017412	0.9472	0.00226516	0.0956858	0.060058	11.7426	57260.5	13.48	596.4	2.93489	0.871677	232.3
26	Baotou City	2011	0.681783	0.892621	16	0	1	31	12	19	0.0143463	0.756723	0.0942551	0.193918	0.00267165	0.0304391	0.0595108	8.3607	85489.7	16.2	485.43	1.0889	1.45484	221.8
27	Wuhai City	2011	0.870227	0.99462	22	1	0	3	1	2	0.0203866	0.360703	0.1071	0.0267129	0.0035347	0.00663586	0.000505215	16.1816	68105.3	13.74	308.67	1.69655	1.42052	54.1
28	Chifeng City	2011	1.05854	1.01005	17	1	1	33	12	21	0.191693	0.572814	0.858929	1.54923	0.00273336	0.00374755	0.058634	20.2045	23676.1	6.79	172.67	1.18925	0.291595	459.9
29	Tongliao City	2011	1.28713	1.12952	17	1	0	12	7	5	0.293123	0.398693	0.273433	0.004228	0.00216558	0.00968354	0.00415884	14.7375	35122.7	11.72	273.95	0.754145	0.807138	320.1
30	Ordos City	2011	0.963423	1.00214	16	1	0	15	6	9	0.0527801	0.621505	0.295675	3.60365	0.00366828	0.00243932	0.0123415	13.8766	124017	68.21	103.95	1.23466	1.58758	158.2
31	Hulunbeir	2011	1.1369	1.11683	18	1	0	12	10	2	0.111222	0.825062	0.318252	0.752066	0.00174742	0.0063321	0.144706	22.2582	34263.8	11.01	189.79	1.18879	0.795094	270.4
32	Bayannur City	2011	1.09713	1.05251	16	1	0	5	1	4	0.223542	0.401006	0.170939	1.05924	0.00274004	0.00384422	0.0863337	21.5264	32803.1	13.81	240.02	1.29341	0.4177	186.8
33	Wulanchabu	2011	0.748936	0.987435	10	1	0	1	0	1	0.508372	0.558096	0.142101	0.196315	0.00389434	0.00532999	0.00979807	27.0076	24531.9	13.09	2034.9	1.12519	0.407858	288.8
34	Shenyang city	2011	0.970052	0.944395	12	1	0	513	292	221	0.101534	0.862224	0.975391	3.47233	0.00328561	0.051774	0.115952	10.8066	56697.6	11.99	1495.45	2.66826	3.1806	722.7
35	Dalian City	2011	1.00514	0.972491	15	1	0	813	483	330	0.0754539	0.795969	0.868415	2.45193	0.00476977	0.0433596	0.614573	11.949	71250.5	13.7	1157.46	2.64339	4.51264	588.5
36	Anshan City	2011	0.908624	0.872302	15	1	0	158	52	106	0.0224274	0.78633	0.988671	2.86871	0.00349697	0.0106561	0.127604	9.67447	53244.9	8.81	2425.68	1.32341	0.864015	351.6
37	Fushun City	2011	1.14077	0.999216	16	1	0	42	11	31	0.0405061	0.54852	0.85085	1.36024	0.00248709	0.0197587	0.0578101	14.8495	40774.2	9.07	1022.88	1.33138	0.958568	220.1
38	Benxi City	2011	1.09816	0.961118	13	1	0	25	4	21	0.068194	0.509062	0.237266	0.204023	0.00321322	0.0113973	0.254964	13.3684	47257.4	8.33	625.36	1.34596	1.54356	154.3
39	Dandong City	2011	0.982939	0.653185	17	1	0	30	9	21	0.253693	0.68052	0.89751	1.21223	0.00205339	0.0123608	0.281846	17.7039	28752.3	12.99	837.41	1.8458	0.76966	241.1
40	Jinzhou City	2011	1.07024	1.01911	20	1	0	34	14	20	0.127961	0.703226	0.974838	2.67236	0.00175302	0.0261713	0.151009	14.0891	27927.4	10.45	2148.17	1.63037	0.848157	308.3
41	Yingkou City	2011	0.946518	0.906924	20	1	0	38	13	25	0.153496	0.682843	0.981505	3.03248	0.002079	0.0070569	0.228692	14.9557	39193.8	7.88	1297.72	1.67389	1.63587	235.5
42	Fuxin City	2011	0.9367	0.794749	20	1	0	16	4	12	0.404587	0.734308	0.685066	0.0219635	0.00240785	0.0236226	0.0268769	26.7271	20666.1	6.33	1593.27	2.16942	0.685261	192.1
43	Liaoyang City	2011	1.03757	0.942274	14	1	0	25	14	11	0.0634929	0.482977	0.85395	2.30626	0.00247666	0.0107851	0.0558027	13.8525	37924.8	14.52	1182.78	1.75214	1.50273	182.4
44	Panjin City	2011	1.02187	0.86258	17	1	0	20	5	15	0.261283	0.345577	0.99576	0.937869	0.00352526	0.00378887	0.0461618	12.8692	62110.8	16.46	2448.12	1.2966	0.972904	131.2
45	Tieling City	2011	0.69411	1.0042	18	1	0	14	8	6	0.129889	0.524307	0.975729	2.55803	0.00304307	0.00493506	0.0407	19.2043	22357.3	18.64	676.33	1.46892	1.86645	304.9
46	Chaoyang City	2011	1.20428	1.11633	18	1	0	18	2	16	0.454951	0.541659	0.985645	1.61696	0.00185835	0.00118035	0.0427494	21.3187	21015	7.3	533.39	1.72249	1.04284	341
47	Huludao City	2011	1.13985	1.06607	15	1	0	26	13	13	0.192332	0.8125	0.807906	0.610181	0.00284679	0.00266335	0.127729	22.5816	19346.4	5.08	430.81	2.30978	1.14834	281.3
48	Changchun City	2011	1.10572	1.03321	14	1	1	250	105	145	0.114624	0.774101	0.183161	0.176536	0.0023753	0.0494268	0.279917	12.9571	40654.2	16.21	761.75	2.67899	0.850291	761.8
49	Jilin City	2011	0.935545	0.946841	17	1	0	79	40	39	0.0343377	0.780305	0.178072	0.144631	0.00103252	0.0215936	0.037158	11.3932	39314.5	7.1	503.41	1.05105	0.986536	433.3
50	Siping City	2011	0.849883	0.993589	25	1	0	27	16	11	0.33526	0.635659	0.304933	0.108947	0.00167196	0.0100243	0.0166935	14.2005	22295.8	8.6	563.44	1.03015	0.353817	341.1
51	Liaoyuan City	2011	1.16396	1.12362	22	1	0	6	2	4	0.107945	0.54873	0.240733	0.568413	0.00261359	0.00441796	0.0138056	13.7516	31538.7	13.69	1071.04	0.986839	0.599775	122.5
52	Tonghua City	2011	1.09819	0.986319	20	1	0	13	7	6	0.0963819	0.718792	0.167467	0.0934529	0.0033381	0.00500841	0.0591069	18.0243	26651.6	6.67	598.12	1.31334	1.74094	226
53	Baishan City	2011	1.09411	1.04321	23	1	0	13	4	9	0.153767	0.521936	0.0092773	0.543823	0.00383951	0.00123502	0.0335583	23.969	31910.1	6.07	221.92	1.33214	0.384599	128.5
54	Songyuan City	2011	1.05936	0.594562	23.6	1	0	7	3	4	0.0877693	0.686497	0.237546	0.228192	0.00254731	0.00118555	0.00480127	8.98426	36098.4	8.61	450.79	0.629263	0.149829	292.1
55	Baicheng City	2011	1.10009	1.00484	18.6	1	0	2	1	1	0.299446	0.67822	0.33354	0.612635	0.00196773	0.00919358	0.0140257	20.7454	21137.5	5.12	201.98	1.0418	0.466585	202.5
56	Harbin City	2011	0.84735	0.772754	12	1	0	543	301	242	0.0287793	1.30389	0.477185	1.1095	0.00235405	0.0484759	0.0779071	13.1332	33766.8	8.73	665.4	2.69321	2.06506	993.3
57	Qiqihar City	2011	1.93852	1.64223	15	1	0	71	29	42	0.0434185	0.859536	0.50998	0.59097	0.0030581	0.00881829	0.0623502	12.835	15656.3	6.23	322.34	1.51874	1.56708	567.4
58	Jixi City	2011	0.876508	1.0585	13.5	1	0	10	3	7	0.00336826	0.752563	1.04685	0.732133	0.0033871	0.00565855	0.117453	11.5222	21225.9	6.33	379.57	1.78031	0.762045	188.9
59	Hegang City	2011	1.30084	1.17734	13	1	0	4	1	3	0.0135396	0.505343	1.36634	1.07289	0.00406561	0.00515074	0.0230492	19.7428	22735.1	5.65	147.88	2.01916	0.776778	108.8
60	Shuangyashan City	2011	1.04449	0.918298	25	1	0	11	6	5	0.356429	0.471083	0.64833	1.16964	0.00161667	0.00257804	0.167841	16.2749	26244	7.39	263.69	1.63997	0.660363	151.2
61	Daqing City	2011	1.80666	1.61025	12	1	0	123	28	95	0.249874	0.175015	3.06367	3.50318	0.00135021	0.0227926	0.0372689	4.66363	105325	23.6	264.07	0.587879	0.797174	281.6
62	Yichun City	2011	1.05485	0.965795	12	1	0	5	3	2	0.118619	0.804388	0.631806	1.52511	0.00640593	0.00177514	0.0978197	34.3491	14334.5	9.68	41.06	2.11207	1.15623	126.3
63	Jiamusi City	2011	0.965413	0.965161	13	1	0	21	4	17	0.038441	1.62378	0.0594508	0.360079	0.000936476	0.012612	0.377165	22.7566	19637	6.26	435.25	1.83199	0.430783	250.5
64	Qitaihe City	2011	1.93996	1.72763	22	1	0	4	2	2	0.0291842	0.443146	0.379226	0.421308	0.00238739	0.00157821	0.0194314	18.816	26239.3	8	156.61	1.5375	0.316056	92.7
65	Mudanjiang City	2011	0.541292	0.532449	15	1	1	26	7	19	0.0337104	1.0382	0.419001	0.389867	0.00289177	0.0201153	0.715876	17.3229	26607.5	10.86	331.21	1.39388	1.77145	267.2
66	Heihe City	2011	2.28175	2.14056	13	1	0	4	1	3	0.0156654	2.01763	0.246193	0.864277	0.00279297	0.00546964	0.671002	29.9438	14303.7	8.22	13.13	2.02901	0.523797	174.6
67	Suihua City	2011	0.328023	0.323692	15	1	0	11	0	11	0.592039	1.38821	0.566128	0.379743	0.00183512	0.00174205	0.0093126	21.7678	12339.4	25.72	323.73	1.08454	0.460958	581.9
68	Shanghai	2011	0.852248	0.770808	8	1	1	3834	2041	1793	0.00630802	1.40557	0.450045	1.05102	0.00319431	0.0360211	1.47185	20.3946	69177.8	7.36	2619.96	4.96899	5.5812	1419.4
69	Nanjing City	2011	1.07127	1.02943	12	1	0	1652	972	680	0.0371349	1.16652	0.843788	2.02127	0.00472852	0.127042	0.602671	10.8405	60963.1	18.96	1165.35	4.0807	3.61454	636.4
70	Wuxi City	2011	0.779208	0.851038	11.5	1	0	1514	683	831	0.0325238	0.812512	0.436364	0.676019	0.00557012	0.0231511	0.680255	8.61423	85883	24.35	1457.52	2.36276	4.0908	468
71	Xuzhou	2011	1.02744	1.23367	13	1	0	434	229	205	0.0993676	0.810514	0.495747	0.567059	0.00187874	0.013489	0.114732	12.7896	33099.9	8.25	1039.07	1.32779	2.27909	976.7
72	Changzhou City	2011	0.820537	0.763595	12	1	0	971	436	535	0.0548459	0.778267	0.0319775	0.696724	0.00277923	0.0288366	0.516465	10.1037	61939.9	14.11	1229.75	2.32017	3.46309	362.9
73	Suzhou City	2011	1.11847	1.19712	12	0	1	1992	1061	931	0.0794267	0.769023	0.576851	3.00192	0.00383325	0.0277971	1.81321	9.35548	81639.8	24.83	759.26	2.52447	5.34646	642.3
74	Nantong city	2011	0.971874	0.630412	12	0	1	725	358	367	0.0468964	0.707438	0.869085	1.64987	0.0028626	0.00974363	0.408313	10.2801	44769.3	14.22	1392.18	2.15367	3.11625	764.9
75	Lianyungang City	2011	1.01977	0.963587	13	1	0	104	51	53	0.0871707	0.843716	0.187999	0.582292	0.00545124	0.00670269	0.315956	19.4704	25675.3	17.53	796.08	1.68664	2.14558	505.2
76	Huaian city	2011	0.923821	1.04786	13.5	1	0	76	37	39	0.113257	0.846563	0.281543	0.292205	0.00310673	0.0124146	0.109073	17.5549	28123	8.48	904.82	1.36195	2.1064	543.2
77	Yancheng City	2011	1.22218	1.0626	13	1	0	165	64	101	0.0900388	0.802461	0.0696883	0.407556	0.00471073	0.00673803	0.122239	14.694	30553.9	9.7	885.71	1.39962	2.92262	820.7
78	Yangzhou	2011	0.673854	0.584916	12	1	1	376	203	173	0.187796	0.712838	0.0473945	0.520168	0.00576606	0.016905	0.248991	10.0511	47123.4	9.06	978.09	1.72465	3.6658	460.1
79	Zhenjiang	2011	1.00766	0.931442	12	1	0	366	224	142	0.0671885	0.73733	0.0181412	0.560775	0.00444444	0.0323696	0.281471	8.77808	59138.9	18.45	957.95	1.82538	3.45213	271.9
80	Taizhou City	2011	1.04142	1.00352	12	1	1	182	97	85	0.131547	0.717963	0.15527	0.53767	0.00274893	0.00937527	0.295638	10.8157	41883.5	20.01	1297.03	1.7825	2.01522	507.1
81	suqian city	2011	1.11414	1.03205	14	1	0	61	22	39	0.442039	0.808255	0.277651	0.0635921	0.00227577	0.00316646	0.101241	16.75	22253.9	8.07	771.92	1.33084	2.08639	555.1
82	Hangzhou City	2011	1.04945	1.00795	11	0	1	1792	709	1083	0.109468	1.04055	0.30326	0.0129322	0.0071052	0.0642117	0.591639	10.6497	65981.3	11.13	1435.27	4.93884	4.67188	693.7
83	Ningbo City	2011	1.02401	0.990752	10	1	0	892	230	662	0.158485	0.732815	0.701344	0.262293	0.0049484	0.0250562	1.04661	12.3897	65199.1	12.72	912.84	3.52125	3.75013	576.4
84	Wenzhou city	2011	0.657984	0.909046	10	1	0	365	80	285	0.11105	0.880217	0.469981	0.473171	0.00264667	0.00939617	0.407565	10.8364	35362.5	15.38	1245.32	4.07794	1.9761	798.4
85	Jiaxing City	2011	1.14665	1.12572	10	1	0	298	73	225	0.150808	0.648555	0.0696583	0.187385	0.00583538	0.0165611	0.687235	8.98793	48582	12.53	870.66	2.75707	3.93837	343.1
86	Huzhou	2011	0.838073	0.97555	11	0	1	271	83	188	0.329997	0.716862	0.417621	0.374354	0.00466503	0.00970088	0.368053	9.98214	43024.2	17.83	698.46	2.50926	3.01534	261.1
87	Shaoxing City	2011	1.12704	1.03045	10	1	1	277	88	189	0.329355	0.722616	0.174565	0.250384	0.00331387	0.0128307	0.649467	7.60232	62162.3	19.66	1802.76	2.99317	4.86733	440
88	Jinhua City	2011	0.975176	0.919574	10	1	0	283	63	220	0.119808	0.871967	0.903757	0.107125	0.00345764	0.0165005	0.431844	9.5636	37485.1	15.15	456.66	3.42772	3.54981	469.1
89	Quzhou City	2011	0.980448	0.926716	12	1	0	55	15	40	0.270439	0.650531	0.613509	0.516393	0.00551953	0.00432185	0.188717	13.6406	29931.7	9.61	353.38	2.27456	2.58383	252.6
90	Zhoushan City	2011	1.22747	1.15602	11	1	0	60	22	38	0.287254	0.995573	0.165172	0.113729	0.00415692	0.0236433	1.10863	19.1655	65396.7	9.12	681.32	3.20623	1.85608	97
91	Taizhou	2011	0.649734	0.552814	10	1	0	270	54	216	0.148787	0.844524	0.397704	0.420375	0.00384193	0.00527147	0.480796	9.64019	37722.9	16.44	1014.65	2.71189	2.12491	586.8
92	Lishui City	2011	0.955552	0.877761	10	0	1	75	11	64	0.204863	0.80608	0.921046	0.50286	0.00433066	0.0145639	0.171945	19.3285	30913.9	14.4	193.21	2.82197	1.9332	251.3
93	Hefei City	2011	0.769557	0.898439	16	1	0	582	228	354	0.158032	0.712314	0.527874	0.153682	0.0031767	0.0579956	0.218613	13.0586	37335.8	21.36	3651.17	3.02844	4.00826	706.1
94	Wuhu	2011	1.25025	1.05946	15	1	0	213	84	129	0.232426	0.419791	0.188221	0.764015	0.00187266	0.0365016	0.154432	14.3632	33131.9	23.59	1165.16	1.83979	6.12707	385.4
95	Bengbu	2011	0.999043	0.920223	14	1	1	96	37	59	0.438707	0.652139	0.159588	0.253482	0.00106838	0.0141554	0.0637445	18.1087	18892.8	13.96	1542.6	1.68766	3.19128	365.5
96	Huainan City	2011	0.981161	0.9591	12	1	0	76	28	48	0.121678	0.416577	0.485141	0.332518	0.00373904	0.0263559	0.0217357	15.452	23371.9	5.89	1077.51	2.3626	1.83111	245.6
97	Ma'anshan City	2011	1.14825	1.08778	12	1	0	106	32	74	0.147945	0.382876	0.343195	0.574867	0.00330077	0.0201264	0.236895	12.0867	39978.2	16.45	1879.41	1.66082	2.52765	228.6
98	Huaibei City	2011	1.01763	0.967551	12	1	0	42	15	27	0.360413	0.380012	0.107146	0.537663	0.00255493	0.0141745	0.0234519	15.7306	20172.8	8.87	1455.92	1.98849	1.33438	221.8
99	Tongling City	2011	1.01129	1.0811	15	1	0	65	20	45	0.0273484	0.312592	0.341001	0.41394	0.00287792	0.0382466	0.460462	12.1958	61277.3	10.62	1546.21	1.62051	2.53851	74.2
100	Anqing City	2011	1.13411	1.00497	13	1	0	25	12	13	0.253216	0.538587	0.593412	0.84201	0.00311342	0.00613965	0.0455953	17.6755	17600.4	13.25	895.25	1.72088	1.61567	618.7
101	Huangshan City	2011	1.03377	1.07311	12	1	0	13	4	9	0.304625	0.911044	0.0174149	0.900811	0.00292826	0.0110398	0.0787234	25.401	19667.7	14.41	187.53	2.39782	2.20219	148.1
102	Chuzhou City	2011	1.01369	0.985322	16	1	0	79	20	59	0.3687	0.540337	0.626664	0.740197	0.0016945	0.00925061	0.0859301	21.5461	16632.5	19.57	383.9	1.75294	0.950737	452.9
103	Fuyang City	2011	0.856633	0.859854	13	1	0	74	26	48	0.76466	0.813762	0.419113	0.126081	0.00142308	0.00279889	0.0489624	25.3829	8612.22	6.13	1139.43	2.09149	0.606426	1025.8
104	Suzhou City	2011	0.99198	0.902184	13.5	1	0	24	12	12	0.496225	0.795763	0.162205	0.345158	0.00162778	0.00499569	0.0177949	19.5342	11509.9	5.43	655.16	1.53357	0.657042	649.1
105	Lu'an City	2011	0.688941	0.728206	12	1	0	56	10	46	0.481764	0.716744	0.162842	0.826313	0.00315906	0.00563092	0.0492186	25.5416	11213.9	5.53	523.03	1.98957	0.675816	709.6
106	Bozhou City	2011	0.788603	0.952903	13	1	0	16	5	11	1.11077	0.86226	0.0821621	0.0539825	0.00148288	0.00178352	0.0338393	22.1205	9893.06	6.54	735.94	1.59771	0.625023	604.2
107	Chizhou City	2011	1.05815	1.00844	14	1	0	26	3	23	0.353459	0.713363	0.0008821	0.293317	0.003676	0.0169182	0.0446547	23.6539	20254.3	10.52	274.47	2.01583	1.152	161.4
108	xuancheng city	2011	0.304185	0.262691	13	0	1	46	7	39	0.370557	0.627015	0.221193	0.772418	0.00241922	0.00216142	0.0957651	21.1771	20265.9	8.4	329.87	1.72523	2.99038	279.4
109	Fuzhou City	2011	0.622474	0.946225	12	1	0	407	167	240	0.195335	0.99345	0.416671	0.0713455	0.00200888	0.045069	0.585586	9.72334	40772.5	11.41	1063.94	3.39025	1.35631	649.4
110	Xiamen City	2011	0.755889	0.884079	15	1	0	394	144	250	0.0956182	0.938724	0.248171	0.404675	0.00280236	0.0732445	1.7847	15.322	55376.6	17.96	1177.75	3.66169	3.13289	185.3
111	Putian City	2011	0.897972	1.08025	16	1	0	38	21	17	0.286786	0.551996	0.380949	0.745207	0.00322893	0.00513201	0.285662	9.08121	29492.7	3.61	949.43	1.51283	1.51946	326.5
112	Sanming City	2011	1.18854	1.15939	13.5	1	0	22	11	11	0.221535	0.663956	0.386668	0.516587	0.0042133	0.00845391	0.0945714	9.973	37820.4	11.76	239.56	1.43987	1.34129	273.4
113	Quanzhou City	2011	0.805006	0.813361	12.5	1	0	251	39	212	0.183488	0.547161	0.0787885	0.171485	0.00464768	0.0171314	0.258085	6.95384	40845.2	16.41	1156.95	1.59233	2.26987	689.5
114	Zhangzhou City	2011	0.895292	0.875769	15	1	0	81	18	63	0.0929212	0.763798	0.458447	0.604365	0.00715662	0.0125716	0.354795	10.3172	28646	14.17	1397.01	1.29259	1.41304	479.2
115	Nanping City	2011	1.08739	1.0592	13	1	1	42	5	37	0.242556	0.808213	0.0263726	0.360743	0.00385109	0.00732036	0.106361	13.0069	26405.3	4.77	186.95	1.78023	1.11097	313.4
116	Longyan City	2011	1.01875	0.939215	13	1	0	71	21	50	0.168765	0.55123	0.238589	0.0584713	0.00283728	0.00489427	0.124863	11.0881	37959.6	8.38	181.37	1.43539	1.36055	295.1
117	Ningde City	2011	0.936886	0.948541	15	1	0	24	6	18	0.408796	0.747492	0.0688376	0.457072	0.00233615	0.00247294	0.114365	12.2644	25749.4	6.46	293.88	1.76052	0.613906	340
118	Nanchang City	2011	0.903067	0.8678	13	1	0	210	73	137	0.0343713	0.617231	0.450744	0.0482095	0.00648126	0.0968121	0.189886	11.1336	41343.5	11.79	3576.5	3.40236	1.24202	505
119	Jingdezhen City	2011	1.01263	0.971656	14	1	0	5	4	1	0.0456886	0.461587	0.11386	0.540376	0.00507185	0.0152928	0.145788	17.4859	27618.7	16.44	797.93	1.35705	0.784141	164.6
120	Pingxiang City	2011	1.11231	1.04502	15.8	1	0	23	10	13	0.26963	0.405405	0.292759	0.0622033	0.00565895	0.00392591	0.0729788	16.5181	27563.4	7.42	798.33	1.09664	1.11448	190.3
121	Jiujiang City	2011	1.10061	1.06371	13	1	0	23	8	15	0.0805243	0.560867	0.477838	0.0241221	0.00343993	0.0169252	0.194847	17.9259	20634.7	21.16	1074.75	1.61382	0.524058	502.4
122	Xinyu City	2011	1.04086	0.939858	15	1	0	27	11	16	0.0944954	0.40827	0.180192	0.713027	0.00325935	0.0233811	0.292694	13.1887	53142.3	11.03	482.5	1.20059	1.29408	119.4
123	Yingtan City	2011	1.05521	1.00179	13	0	0	21	9	12	0.0926338	0.410125	0.212172	0.355507	0.000794913	0.00392951	0.653503	15.9299	29500.2	13.08	1686.03	1.37702	0.625553	122
124	Ganzhou City	2011	0.892989	0.881786	13	0	0	38	17	21	0.29457	0.748095	0.392255	0.0254316	0.00352338	0.00907296	0.141495	23.3411	12393.8	10.27	1111.99	2.15795	0.401781	918.3
125	Ji'an City	2011	1.02281	0.921652	12	1	0	23	12	11	0.374651	0.535094	0.126494	0.29537	0.00470446	0.00366288	0.168927	22.4351	13122.8	11.26	398.41	1.70274	0.504821	501.6
126	Yichun City	2011	1.23285	1.18224	13	1	0	54	37	17	0.337921	0.400034	0.419843	0.0758019	0.00240565	0.00614835	0.068557	19.9647	15456.5	6.16	425.28	1.64872	0.695254	566.9
127	Fuzhou City	2011	1.29721	1.17658	15	1	0	9	4	5	0.261338	0.530781	0.121596	0.336293	0.00384852	0.0115825	0.0833265	24.0625	14742.3	8.25	550.09	1.57173	0.610525	412
128	Shangrao City	2011	1.05748	1.19358	13	1	0	19	6	13	0.247245	0.559429	0.432693	0.134781	0.00348432	0.00275393	0.155038	21.6644	13109.6	18.79	1091.89	1.67275	0.582583	750.2
129	Jinan City	2011	0.889943	0.903132	12	1	0	976	376	600	0.151657	1.27897	0.375327	0.336997	0.00379728	0.105443	0.152653	9.00719	51638.5	18.2	1072.89	3.44269	1.90358	606.6
130	Qingdao City	2011	1.07361	0.6791	12	1	1	866	418	448	0.119194	1.00231	0.886747	0.877065	0.00363336	0.0380288	0.695741	9.9471	60673.3	23.84	1972.17	2.35598	2.45	766.4
131	Zibo	2011	1.05358	0.99715	12	0	1	260	86	174	0.0624601	0.601461	0.467692	0.0489506	0.00434783	0.0231432	0.178809	7.71868	57953.7	12.04	945.56	1.40165	2.54247	423.8
132	Zaozhuang City	2011	1.08655	0.997732	11	0	0	75	25	50	0.102604	0.559477	0.491456	0.371299	0.00368386	0.0055657	0.0441501	10.2674	33520	8.51	733.72	1.1433	1.08285	394.2
133	Dongying City	2011	0.914524	1.14607	12	1	0	113	25	88	0.0341885	0.345912	0.168478	0.434202	0.00607815	0.0275285	0.246591	6.71806	105035	22.74	254.4	1.23114	1.20724	186
134	City of Yantai	2011	0.755711	0.836207	12	1	0	282	126	156	0.177375	0.605651	0.0316442	0.0909255	0.00516662	0.0224705	0.596919	8.30542	56511.6	18.56	659.96	1.4964	3.11904	651.8
135	Weifang	2011	1.23913	1.17272	12	1	0	273	67	206	0.221429	0.622607	0.0003885	0.0926834	0.0028716	0.0136504	0.25691	10.1151	31181	17.77	708.95	1.8746	2.55496	877.6
136	Jining City	2011	0.909978	0.838766	12	1	0	185	24	161	0.37213	0.657299	0.0571815	0.128136	0.00440589	0.00952621	0.128102	10.3701	28688.6	24.35	1087.25	1.45892	1.91318	847
137	Tai'an City	2011	0.902187	0.85802	12	0	1	161	64	97	0.204958	0.736973	0.116288	0.343341	0.00309789	0.0175473	0.0510533	9.04277	33603.5	9.7	762	1.13124	1.32479	559.5
138	Weihai	2011	0.882678	0.936914	11	1	0	79	27	52	0.242444	0.702613	0.0216406	0.0717266	0.00455685	0.0234417	0.51779	9.50238	60475	27.8	839	1.42336	2.80507	253.8
139	Rizhao City	2011	1.00205	0.976846	12	1	0	63	15	48	0.206878	0.667953	0.0184802	0.0083049	0.00244745	0.00707993	1.1085	10.2427	34691.5	10.36	647.42	1.75812	0.98026	289
140	Linyi City	2011	1.00219	0.992549	12	0	1	98	29	69	0.159069	0.802566	0.0691111	0.455168	0.00269501	0.00547095	0.159242	10.283	22083.5	15.76	1076.54	1.55009	1.06551	1081
141	Dezhou City	2011	1.05734	1.05383	13	1	0	101	30	71	0.214189	0.623965	0.0944848	0.102304	0.00378558	0.0068997	0.0888007	9.03951	28027	18.32	1123.19	1.23811	1.47725	576
142	Liaocheng City	2011	1.28602	0.938839	13	1	0	43	18	25	0.510889	0.541122	0.0427773	0.375964	0.00313603	0.00661652	0.190269	9.03761	26471.7	15.39	811.72	1.25309	1.23428	604.2
143	Binzhou City	2011	1.05157	0.996554	14	1	0	125	30	95	0.284153	0.686297	0.0478955	0.0711784	0.00598802	0.012223	0.237771	11.0681	38803.4	20.03	618.25	1.41186	1.40586	380.7
144	Heze City	2011	0.953816	1.01622	14	1	0	66	22	44	0.472311	0.56462	0.170276	0.256863	0.00442478	0.0033045	0.113699	14.8764	15052.1	10.14	1082.61	1.41567	1.04192	966.5
145	Zhengzhou City	2011	0.963485	0.952337	13	1	0	533	209	324	0.0589964	0.686764	0.302853	0.164899	0.00333797	0.0658446	0.207461	11.3775	45163.3	6.35	5245.54	3.02773	1.7933	1010.1
146	kaifeng city	2011	0.984984	0.921783	12	1	0	25	7	18	0.430537	0.775371	0.527007	0.632691	0.00268781	0.0149891	0.0180705	13.5194	18248	13.87	2385.91	1.1482	1.04983	543.4
147	Luoyang City	2011	1.07092	0.985662	12	1	0	279	124	155	0.228301	0.508566	0.308142	0.321189	0.00134012	0.0140795	0.0497764	10.9851	32726	10.64	3096.14	1.40419	2.00822	711.1
148	Pingdingshan City	2011	0.996993	1.00031	11	1	0	79	17	62	0.302163	0.385425	0.0557864	0.265517	0.00158479	0.0112789	0.0186666	11.7992	24011.1	9.5	2363.43	1.36122	1.27257	548.9
149	Anyang City	2011	1.03305	0.982826	12	1	0	78	33	45	0.30504	0.501617	0.0371052	0.294347	0.00158006	0.00875021	0.0807345	11.7411	22882.3	8.59	2041.54	1.20854	1.90508	590.9
150	Hebi City	2011	1.00929	0.980014	11	1	0	30	9	21	0.25835	0.255584	0.158368	0.587539	0.00136078	0.00614625	0.0201526	14.8339	25231.3	10.59	923.42	1.17617	0.870207	164.1
151	Xinxiang City	2011	1.07792	1.02718	12.5	1	0	82	28	54	0.257886	0.478437	0.22564	0.227458	0.00267738	0.0210418	0.0712103	13.5169	20810.6	10.09	2919.6	1.43837	1.26032	612.5
152	Jiaozuo City	2011	1.1221	1.00575	12	1	0	124	42	82	0.141318	0.336769	0.106364	0.0695266	0.00211039	0.0195668	0.113879	10.0371	32417	13.72	1997.41	1.01316	2.2494	370
153	Puyang City	2011	0.707759	0.84534	10	1	0	49	15	34	0.566667	0.318154	0.125141	0.33877	0.00199033	0.00291407	0.0434155	13.2002	19911.4	8.21	2386.51	1.04588	1.20953	416.6
154	Xuchang City	2011	0.754836	0.736644	11	1	0	87	33	54	0.418774	0.31413	0.483185	0.905269	0.00190906	0.00690994	0.0684986	9.46063	29331	13.29	4297.94	1.0506	1.08805	494.1
155	Luohe City	2011	0.932028	1.02812	12	1	0	6	2	4	0.541306	0.263668	0.158643	0.393924	0.00185357	0.0102344	0.0383738	11.6376	23423.3	5.4	1380.49	1.03077	0.651233	276.4
156	Sanmenxia City	2011	1.03133	0.91234	12	1	0	23	5	18	0.219267	0.338759	0.267622	0.0326925	0.00183337	0.00672163	0.0123982	11.5108	36579.5	9.68	1507.07	1.0373	1.62208	225.6
157	Nanyang City	2011	0.955213	0.943249	11	1	1	79	33	46	0.377347	0.530955	0.342157	0.193875	0.00216949	0.00545491	0.0421905	14.0601	17150.2	5.97	961.4	1.24781	1.39274	1200.9
158	Shangqiu City	2011	1.08383	1.01252	11	1	0	27	11	16	0.816817	0.591472	0.0129892	0.312873	0.00247777	0.00832413	0.00958035	17.5055	14122.9	4.04	1056.39	1.2888	0.691896	926.8
159	Xinyang City	2011	1.05764	1.01585	12	1	0	20	4	16	0.55686	0.771559	0.283324	0.317283	0.00324627	0.00623363	0.0337812	17.7154	16366.2	5.48	413.79	1.50931	0.632934	876.6
160	Zhoukou City	2011	0.798587	0.822801	10	1	0	19	8	11	0.644969	0.556512	0.359509	0.0260777	0.00111557	0.00308664	0.0209216	17.3951	12498.5	10.65	2287.36	1.21162	0.619481	1238.5
161	Zhumadian City	2011	1.14896	1.01302	11	1	1	69	30	39	0.705813	0.706739	0.0470283	0.30397	0.00237002	0.00334895	0.0142349	17.079	13818.7	10.39	673.48	1.37734	1.00877	892.1
162	Wuhan City	2011	1.04592	0.847505	12	1	0	1061	503	558	0.05197	1.01704	0.412617	0.643976	0.00342249	0.111264	0.219618	11.3135	52291.6	15	1895.4	3.20563	1.9958	827.2
163	Shiyan City	2011	0.780384	0.90163	13	1	0	32	6	26	0.210189	0.669367	0.128008	0.609914	0.00502793	0.0171932	0.0216894	21.7428	19463.1	14.41	449.2	1.75203	1.10943	348.4
164	Yichang City	2011	0.999531	1.09353	13	1	0	111	46	65	0.251204	0.466865	0.306595	0.122086	0.00212057	0.0133686	0.0690507	11.1222	40318.5	11.78	293.29	1.375	1.54252	398.8
165	Xiangyang City	2011	1.01354	0.964225	14.5	1	0	103	58	45	0.246728	0.512439	0.083325	0.0438502	0.00248301	0.00952662	0.0303859	11.6377	29600.7	6.65	613.43	1.09929	1.1242	593.6
166	Ezhou City	2011	0.985919	1.05377	13.5	1	0	10	2	8	0.427312	0.483232	0.320825	0.735463	0.00362209	0.0104826	0.0448967	11.5491	35789.3	8.37	686.51	0.955817	1.12888	109.4
167	Jingmen City	2011	0.944395	0.978235	13	1	0	27	13	14	0.210745	0.569685	0.334985	0.161849	0.00356295	0.00659854	0.036725	13.2975	25079.9	10.15	280.13	1.22081	0.774768	301.9
168	Xiaogan City	2011	1.0573	0.991765	14	1	0	42	20	22	0.253791	0.681943	0.196158	0.657551	0.00351597	0.0051955	0.034176	11.9132	15217.1	6.23	937.25	1.49345	1.2419	528.9
169	Jingzhou City	2011	1.06826	1.06596	13	1	0	27	3	24	0.285155	0.733209	0.382122	0.0865288	0.00293138	0.0168096	0.0606915	18.9033	13998.5	8.2	744.52	1.6956	0.774768	662.7
170	Huanggang City	2011	0.484742	0.507014	13	0	1	21	7	14	0.654999	0.855895	0.267684	0.258214	0.00227511	0.00564585	0.0212259	21.3828	12942.2	21.42	69.3	1.5637	1.30521	746.3
171	Xianning City	2011	1.64247	1.66029	15	1	0	6	2	4	0.414487	0.724225	0.185141	0.923679	0.00533966	0.0136309	0.0291632	18.844	20244.6	7.98	403.99	1.2417	1.0947	295.3
172	suizhou city	2011	1.19568	1.08394	12	1	0	17	3	14	0.590238	0.699553	0.267691	0.129966	0.00139291	0.0030027	0.118663	13.962	18304.9	5.2	500.68	1.39615	1.13838	259.4
173	Changsha City	2011	0.977182	1.10943	13	1	0	724	305	419	0.134055	0.705652	0.539606	0.75611	0.00387075	0.0787032	0.0860817	9.26957	61523	14.35	1553.87	2.64233	2.96133	656.6
174	Zhuzhou City	2011	1.04579	0.997131	13.5	1	0	230	88	142	0.232452	0.513317	0.56437	0.525181	0.00391213	0.0181878	0.076945	12.2676	31276.7	18.4	1741.31	1.29236	16.2729	391.4
175	Xiangtan City	2011	0.915293	1.05394	14	1	0	103	37	66	0.385037	0.528254	0.0308846	0.0520612	0.00422157	0.0507127	0.142334	11.8926	31525.8	13.48	1341.34	1.41074	1.66519	290.3
176	Hengyang City	2011	0.936772	0.897798	13	0	1	40	12	28	0.773163	0.712551	0.24062	0.113329	0.00291366	0.0148308	0.046825	14.9876	18744.7	30.42	1435.75	1.23278	0.478784	796.6
177	Shaoyang City	2011	1.10386	0.979802	12	1	0	15	6	9	0.531703	0.92448	0.152317	0.516791	0.00447483	0.00371611	0.0279482	21.5057	9899.53	12.25	1595.64	1.69922	0.332743	797.5
178	Yueyang City	2011	1.2174	1.14722	11.5	1	0	61	31	30	0.0671791	0.529588	0.303084	0.429303	0.00217776	0.00661683	0.0401036	10.8353	26788.4	9.49	905.38	0.764211	1.18902	569.2
179	Changde City	2011	1.01538	1.0207	13	1	0	42	15	27	0.663229	0.705295	0.232534	0.421618	0.00211158	0.00602781	0.0127383	12.3009	24479.2	7.3	568.57	0.938028	0.620846	625.7
180	Zhangjiajie City	2011	0.792062	0.71515	13.5	1	0	4	1	3	0.259525	2.39617	0.69177	0.548178	0.00246643	0.0120879	0.00750135	22.9403	15535.1	7.17	189.25	1.71241	0.435999	168.4
181	Yiyang City	2011	0.917987	0.985127	13	1	0	22	9	13	0.763529	0.802817	0.0837427	0.10406	0.00689655	0.00610403	0.0356713	16.1926	15855.3	6.02	723.99	1.22992	0.673179	478.7
182	Chenzhou City	2011	0.368118	0.7782	14	1	0	50	27	23	0.363583	0.540395	0.334747	0.21878	0.00195872	0.00406811	0.0740444	16.3311	22669.8	10.46	323.02	1.17049	1.35312	506.5
183	Yongzhou City	2011	1.25284	1.16112	13	1	0	22	4	18	0.588193	0.983015	0.196669	0.118754	0.00315457	0.00397972	0.0130885	19.1873	14054.4	5.31	366.67	1.31857	0.589375	631.2
184	Huaihua City	2011	1.03309	0.920318	13	1	0	30	14	16	0.376585	0.908743	0.0804154	0.0574455	0.00618312	0.00684206	0.00414353	21.0801	13782.1	10.18	545.8	1.46688	0.396556	513.5
185	Loudi City	2011	2.61149	2.60276	12	1	0	53	19	34	0.501004	0.534157	0.0390981	0.193499	0.00311019	0.00600872	0.170591	15.5048	17298.8	12.72	1103.29	1.44568	0.658006	435.8
186	Guangzhou City	2011	1.21835	1.0975	11	1	0	1151	542	609	0.0436773	1.66965	0.946335	0.0709685	0.00359668	0.110005	0.603944	9.50824	78929.1	14.97	1746.86	3.39078	1.8819	814.6
187	Shaoguan City	2011	0.964527	0.916446	12	1	0	30	10	20	0.209001	1.02635	1.00846	1.30063	0.00152373	0.0102229	0.140697	15.7392	23261.1	6.63	325.82	1.75144	1.55447	329.7
188	Shenzhen	2011	1.02197	1.01097	10	1	1	2629	1359	1270	0.0084504	1.15202	0.26875	1.37231	0.00457581	0.0261306	2.32457	13.8243	89308.5	33.89	1344.88	3.34599	4.43154	267.9
189	Zhuhai city	2011	1.13808	0.973323	11	0	1	246	75	171	0.0629376	0.790112	1.33368	1.09971	0.00629241	0.110332	2.37354	13.5504	72625.4	31.98	619.58	3.28715	3.85834	106
190	Shan Tou	2011	0.962148	1.08193	15	1	0	76	30	46	0.182487	0.84999	0.096086	0.228758	0.00264667	0.00177031	0.444929	11.8881	19084.4	4.78	2668.76	2.12989	1.63905	529.4
191	Foshan City	2011	1.48436	1.262	12	1	0	425	128	297	0.0701694	0.54354	0.70244	5.9822	0.00546856	0.0118866	0.597729	5.9068	73764.2	8.52	986.83	2.23881	3.31822	374.8
192	Jiangmen	2011	0.784333	0.78234	15	1	0	160	44	116	0.271721	0.696953	1.34999	0.802763	0.00400534	0.00676251	0.624128	9.0298	33211.7	14.11	778.22	1.97997	2.33233	393.7
193	Zhangjiang City	2011	1.04718	0.969245	13	1	0	28	12	16	0.16556	0.908808	0.469127	0.255987	0.00361272	0.0102967	0.167295	10.9876	19543	10.32	907.05	1.50907	0.5089	792.1
194	Maoming City	2011	0.703842	0.685977	10	1	0	20	6	14	0.207505	1.04684	0.967934	1.11218	0.0004914	0.00358019	0.034157	9.26974	24111.1	3.73	1553.2	0.933097	0.72361	761.3
195	Zhaoqing	2011	0.966569	1.07615	14	1	0	33	7	26	0.511024	0.869644	0.536215	0.392113	0.00387886	0.0137444	0.278573	11.855	27209.6	18.63	713.52	1.47347	1.96969	426.9
196	Huizhou	2011	0.739152	0.72872	11	1	0	251	118	133	0.188223	0.615845	0.0006355	0.290788	0.00335224	0.00641603	1.19769	10.8553	36663.7	12.87	510.47	1.73024	2.33018	343
197	Meizhou City	2011	0.630746	0.96459	13	1	0	24	3	21	0.617149	0.993742	1.10043	0.299499	0.00537071	0.00671889	0.12459	20.9476	13444.7	23.44	1073.49	1.87878	0.872131	517.6
198	Shanwei City	2011	1.38449	1.54704	18	1	0	2	0	2	0.0966602	0.781516	0.346492	0.317004	0.00288832	0.00126728	0.293777	13.5074	15110	4.71	1355.1	0.953091	1.01848	347.2
199	Heyuan City	2011	1.05316	0.472051	12	1	0	14	4	10	0.313504	0.653628	0.0803767	0.193384	0.00225098	0.00323746	0.311452	18.9958	15775.6	12.69	853.05	1.64102	1.05398	366.8
200	Yangjiang City	2011	1.11322	1.03312	15.5	1	0	12	2	10	0.297784	0.789188	0.40044	0.535507	0.0021575	0.00525509	0.181096	10.5699	25469.1	7.88	882.9	1.29892	1.29558	284.6
201	Qingyuan City	2011	1.17234	1.3208	18	1	1	23	11	12	0.310245	0.925967	0.552299	0.394703	0.00460705	0.00211092	0.292356	15.7282	21802.8	8.75	510.49	1.6987	1.10618	416.5
202	Dongguan city	2011	1.01747	1.01872	8.5	1	0	742	170	572	0.0606035	0.993596	0.521892	5.81607	0.00326493	0.0243945	1.84437	7.43163	46481.7	34.37	751.1	2.18049	5.15374	184.8
203	Zhongshan City	2011	0.310928	0.956126	11	1	0	196	70	126	0.113727	0.745204	2.05371	1.45919	0.00462275	0.0241128	1.00709	8.77472	56627.3	11.92	837.39	2.03111	4.36058	150.7
204	Chaozhou City	2011	1.01084	1.00594	14	1	0	19	4	15	0.253554	0.703649	1.83517	0.4694	0.00306449	0.00673706	0.417244	9.81178	19547.9	11.7	2266.45	1.47975	1.13521	262.8
205	Jieyang City	2011	1.00409	1.00834	24	1	1	13	5	8	0.264681	0.492911	0.488362	0.300481	0.00123482	0.00131481	0.222556	10.1084	16806.9	5.92	3900.55	1.3322	0.768022	669.3
206	Yunfu City	2011	1.01192	1.10951	15	1	1	4	1	3	0.81948	0.768778	0.184095	0.692338	0.0030248	0.00310416	0.182896	16.034	16420.3	2.95	401.05	1.90047	1.7491	286.1
207	NanNing City	2011	0.767557	0.818196	11	0	0	199	115	84	0.161881	1.29752	0.527248	0.0901269	0.00374191	0.0415771	0.0733202	13.6702	24306.3	12.08	421.08	4.32896	1.25852	711.5
208	Wuzhou City	2011	1.05277	1.36625	15	1	0	8	2	6	0.466911	0.385867	0.0995373	0.119248	0.00501157	0.00394261	0.0699392	16.1237	19800.9	11.74	468.06	1.30599	0.746949	327.6
209	Yulin City	2011	1.27182	1.45126	16	1	0	9	4	5	0.127084	0.635741	0.443363	0.239574	0.00161594	0.00425844	0.297869	14.9976	17876.5	5.83	297.67	1.39362	0.254067	391.2
210	Yulin City	2011	1.47878	1.47079	10	1	0	18	8	10	0.268349	0.758007	0.257116	0.0986495	0.00362938	0.0021986	0.0401841	15.6607	14426.1	8.23	825.58	1.34119	0.644275	684.8
211	Haikou	2011	0.872596	0.863925	8	0	1	82	59	23	0.0492409	2.74138	0.404586	0.400006	0.00253165	0.0791804	0.356761	13.939	27454.6	13.63	704.51	6.75077	1.36372	162.4
212	Sanya City	2011	1.01783	0.653679	13	1	0	1	0	1	0.267041	2.94986	0.244927	0.761749	0.00416345	0.0715525	0.0200733	25.2245	34960.7	6.66	303.13	3.03113	2.97656	58.1
213	Chongqing	2011	0.908807	0.93706	13.5	1	0	1253	516	737	0.175048	0.653784	0.11026	0.290812	0.00150683	0.0184103	0.188498	25.6732	25311	6.14	679.93	2.88015	0.974162	3329.8
214	Chengdu City	2011	1.34739	1.08073	12	1	0	1228	435	793	0.146083	1.07632	0.0130979	0.384045	0.00212005	0.0556314	0.357176	12.5153	36833.8	12.33	2508.2	4.50281	1.71366	1163.3
215	Zigong City	2011	1.78296	1.72025	13	1	0	34	15	19	0.404326	0.485622	0.760102	0.216115	0.0020737	0.00905992	0.0584832	13.589	21985.4	6.07	1045.36	1.256	0.781662	327.1
216	Panzhihua City	2011	0.894783	0.942594	13	1	0	54	25	29	0.0542712	0.274027	0.64213	0.782949	0.00343249	0.0189114	0.026595	14.1934	40065	8.85	342.22	1.71447	1.18429	111.7
217	Luzhou City	2011	1.04094	1.04167	14	1	0	25	9	16	0.344501	0.430867	0.420763	0.258614	0.00315277	0.0074499	0.010892	18.9532	16121.3	6.3	690.43	1.67431	0.413663	503
218	Deyang City	2011	0.758494	0.881345	13	1	0	39	12	27	0.518642	0.406401	0.378785	0.592334	0.00208587	0.0123181	0.165111	13.4717	23844.7	8.91	1043.98	1.95869	1.03776	390.5
219	Mianyang City	2011	0.933786	0.975298	12	1	0	78	42	36	0.490675	0.605593	0.142266	0.36782	0.00131536	0.0166861	0.100558	17.9609	19457.6	12.07	783.44	2.44017	1.26054	543.4
220	Guangyuan City	2011	1.10163	1.19936	13	1	0	22	6	16	0.691136	0.774692	0.138185	1.19126	0.00553176	0.00129296	0.0475491	34.053	12257.8	4.25	202.55	2.55412	0.52723	311.3
221	Suining City	2011	1.24367	0.865614	12.5	1	0	15	5	10	1.23795	0.494345	0.409824	0.0206548	0.00478851	0.00277032	0.0424969	18.2317	13997.7	4.5	809.44	1.58338	0.453626	382.7
222	Neijiang City	2011	1.22644	1.15121	12	1	0	18	11	7	0.52874	0.338828	0.50729	0.787389	0.00130152	0.00494954	0.0194168	14.2776	17423	2.23	904.72	1.21778	0.347705	426.1
223	Leshan	2011	1.07149	1.0587	12	1	0	38	13	25	0.221596	0.416181	0.0655816	0.184294	0.00305216	0.01109	0.0561823	15.6978	21409.7	6.4	459.59	1.8825	0.846196	354.4
224	Nanchong City	2011	0.35406	0.580492	15	0	0	13	6	7	0.770672	0.506976	0.0965747	0.107249	0.00191571	0.00760645	0.0205751	22.7709	12379.4	5.66	769.33	1.82809	0.439719	756.2
225	Meishan City	2011	0.0496562	0.0635302	13	1	0	43	12	31	0.630393	0.453965	0.0206022	0.0665911	0.00358574	0.0052232	0.0130234	17.6503	17219.8	6.01	647.41	1.64267	0.398079	350.8
226	Yibin City	2011	0.649317	0.847381	13	1	0	31	11	20	0.534988	0.373224	0.500539	0.221604	0.00385712	0.00410444	0.0480802	16.4396	18452	3.41	676.62	1.57894	1.14641	542.9
227	Guang'an City	2011	1.02155	1.02033	15	1	0	15	5	10	0.661011	0.576878	0.162548	0.0301032	0.00198469	0.0011953	0.0436741	19.0682	15541.9	2.4	817.71	1.60128	0.308907	468.5
228	Dazhou City	2011	0.774466	0.917774	14	1	0	16	6	10	0.521152	0.4636	0.66349	0.753666	0.00386439	0.00272796	0.00972622	19.7826	13956.9	4.29	970.11	1.52062	0.476903	690.7
229	Ya'an city	2011	1.10994	0.932822	13	1	0	13	7	6	0.515841	0.463568	0.0816887	0.470464	0.0016042	0.0252433	0.00601561	23.1419	17487.3	6.37	326.43	2.2749	1.52692	155.8
230	Bazhong City	2011	1.50353	1.44524	13	1	0	4	2	2	0.418143	0.849555	0.303414	0.53912	0.00386575	1.234e-05	0.0163055	39.814	7881.99	0.78	539.81	1.81748	0.300252	389.4
231	Ziyang City	2011	1.99779	2.04272	12	1	0	28	3	25	0.492781	0.415485	0.681387	1.4928	0.00339487	0.000109212	0.00671946	15.545	17324.1	3.74	670.67	1.34062	0.922362	503.9
232	Guiyang City	2011	1.21904	1.18009	17	1	0	186	79	107	0.100056	1.25029	0.791867	0.224517	0.00440313	0.0694799	0.176025	20.0554	24446.5	6.02	931.09	4.78392	1.82154	376.1
233	Liupanshui City	2011	1.63547	0.919615	16	1	0	5	2	3	0.0827499	0.512366	0.0404426	0.27562	0.00189201	0.00230803	0.0866829	23.9004	16591.1	6.43	1044.75	1.61926	0.535736	321.4
234	Zunyi City	2011	0.385879	0.798167	17.6	1	0	37	18	19	0.440572	0.967243	0.582483	0.430214	0.0038963	0.00584273	0.0142113	22.8597	14130.4	4.4	664.74	1.88568	0.953257	771.9
235	Anshun City	2011	0.750816	0.515826	16	1	0	6	2	4	0.257433	1.14173	0.068992	0.687522	0.00275758	0.00448176	0.0338829	35.3788	9611.47	3.34	513.56	2.4395	0.720816	282.3
236	Kunming City	2011	0.61658	0.706191	13	1	0	359	177	182	0.0724235	1.04603	0.25961	0.528412	0.00473703	0.062739	0.308838	17.6018	30411.5	11.93	592.61	5.91451	1.81898	544
237	Qujing City	2011	0.830291	0.894736	10	1	0	16	6	10	0.346631	0.520942	0.0793337	0.243565	0.00186763	0.00393974	0.00928837	18.3642	16124	10.86	454.02	1.58342	0.678415	632.3
238	Yuxi City	2011	0.955188	0.984942	10	1	1	15	8	7	0.21416	0.44028	0.155831	0.481353	0.00486	0.00710526	0.0295474	15.9313	29692.6	9.9	496.02	1.66699	0.908729	231.8
239	Baoshan City	2011	0.973678	0.986645	12	1	0	4	1	3	0.454612	1.14855	0.0669339	0.681507	0.00263952	0.00656845	0.0385938	33.297	9950.26	3.31	180.66	2.14392	0.662957	254.2
240	Zhaotong City	2011	0.420422	0.547773	13.5	1	0	6	1	5	0.434668	0.675569	0.602396	0.305735	0.00179158	0.00102158	0.000833335	38.3376	6952.26	4.21	377.63	2.09718	0.603817	579.3
241	Lijiang City	2011	0.496899	0.485257	14	1	0	3	3	0	0.178138	0.989443	0.286198	0.819759	0.00210194	0.0156766	0.0215877	37.2122	11183	12.95	121.83	3.35621	1.02297	121.2
242	Pu'er City	2011	0.457858	0.462517	12	1	0	6	2	4	0.153439	0.942818	0.0083075	0.542674	0.00225423	0.00341937	0.0369842	48.3904	7653.99	6.5	73.69	2.32227	0.799605	256.1
243	Lincang City	2011	0.810278	0.979778	12	1	0	5	3	2	0.287931	0.774084	0.946951	0.609369	0.00257971	0.0025524	0.379538	47.2752	8744.95	4.87	119.16	1.90194	0.391868	235.7
244	Xi'an City	2011	1.31424	1.04076	14	1	1	1401	918	483	0.0923501	1.17486	0.172303	0.537889	0.00374813	0.086541	0.210632	12.7989	34854.2	9.67	1587.86	4.65689	1.05529	791.8
245	Tongchuan City	2011	1.02839	0.921841	15	1	0	4	1	3	0.218314	0.454131	0.958055	0.87726	0.00339616	0.00349006	0.00280022	27.4348	21477.2	6.04	315.79	1.6529	0.432996	85.5
246	Baoji City	2011	1.3861	1.25941	14	1	0	36	10	26	0.220783	0.397615	0.416695	0.12943	0.00416547	0.00729828	0.0451928	13.9261	24193	8.92	395.26	1.48046	0.783149	383.2
247	Xianyang City	2011	1.11256	1.0195	13	1	0	52	29	23	0.527268	0.497702	0.573385	0.162415	0.00386372	0.0199669	0.0221291	13.9708	21260.3	9.9	1717.23	1.3778	0.506555	525.7
248	Weinan City	2011	1.12584	0.993963	14.5	1	0	155	148	7	0.244466	0.593054	0.473842	0.221654	0.00290251	0.00299274	0.0109157	19.1768	14880.9	11.77	806.8	1.62879	0.398634	564.7
249	Yan'an City	2011	0.720872	0.907922	13	1	0	7	2	5	0.380662	0.259011	0.518486	0.643604	0.00275929	0.0105105	0.00257665	20.1029	38923.8	4.11	130.03	1.11128	0.826036	232.9
250	Hanzhong City	2011	1.20714	1.0264	14	1	0	25	12	13	0.444759	0.887975	0.243534	0.472044	0.0029873	0.00549124	0.00458373	24.2617	14519.3	4.64	998.38	1.97808	0.51308	382.3
251	Yulin City	2011	1.28972	1.0549	14	1	0	13	8	5	0.42673	0.337882	0.823284	4.40775	0.00256203	0.00361155	0.00283113	13.7915	52369.8	8.67	75.75	1.31918	1.13122	370.7
252	Ankang City	2011	0.812043	0.957754	13	0	0	8	4	4	0.632374	0.830147	0.417859	1.17264	0.00203224	0.00603671	0.0035939	31.1172	11857.1	4.64	277.73	2.02855	0.446172	305.1
253	Shangluo City	2011	1.32317	1.257	13.5	0	1	6	1	5	0.438202	0.793365	0.466828	0.180211	0.0037037	0.00527995	0.0599227	29.4257	11882.4	3.32	207.6	1.74756	0.48933	247.9
254	Lan'Zhou City	2011	0.952326	0.840383	14	1	0	164	100	64	0.045121	1.01057	0.629217	0.0786681	0.0030581	0.0905478	0.0891474	12.9027	29870.8	10.37	1281.25	4.96417	1.30607	323.3
255	Jiayuguan City	2011	1.1499	1.14901	12.5	1	0	6	1	5	0.0229892	0.204443	1.49791	0.185358	0.00182607	0.0150205	0.258679	7.12586	80545.4	17.79	66.27	1.90069	0.712588	19.5
256	JinChang City	2011	0.929998	0.872734	15	1	0	15	7	8	0.0270928	0.210285	0.620665	0.751243	0.00256798	0.00164163	1.21166	12.3284	39801.2	18.76	76.08	1.52054	0.517165	46.6
257	Baiyin City	2011	1.15142	1.07646	12	1	0	18	7	11	0.200742	0.546578	0.15012	0.3102	0.00465639	0.000744705	0.164398	22.4621	16426.2	11.58	144.25	1.64631	0.625852	179.4
258	Tianshui City	2011	0.972582	0.9474	12	1	0	25	11	14	0.264801	1.04351	0.493878	0.406575	0.00141093	0.00943209	0.0472959	37.152	8690.92	4.56	222.26	2.27243	0.673003	369.6
259	Wuwei City	2011	0.478163	0.471961	13	1	0	8	4	4	0.241584	0.781767	0.326603	0.498389	0.00222222	0.0065651	0.013677	35.6202	11931.6	3.13	202.4	2.19266	0.31814	192
260	Zhangye City	2011	0.776164	1.0125	13	1	0	6	3	3	0.202103	0.929909	0.36511	0.184492	0.00274622	0.0136119	0.00461832	29.133	16980.3	6.46	121.93	1.88766	0.612366	130.9
261	Pingliang City	2011	1.29658	1.03101	14	1	0	5	4	1	0.370013	0.643064	0.361153	0.649634	0.00182704	0.00280129	0.00319073	36.9984	10590.3	7.43	276.65	2.45996	0.456722	233
262	Jiuquan City	2011	1.03982	0.952305	16	1	0	26	10	16	0.156164	0.676988	0.598371	0.39153	0.0034216	0.0066004	0.00172299	15.6598	34844	10.61	120.02	1.82413	0.737444	99.1
263	Qingyang City	2011	0.51654	0.891299	16	1	0	7	5	2	1.72189	0.375513	0.464841	0.176053	0.00334538	0.00481145	0.00195792	29.7425	16303.7	8.34	367.17	1.29397	0.634706	262
264	Dingxi City	2011	0.96716	0.945522	11	1	1	13	7	6	0.760519	1.58787	0.420847	0.812025	0.00312919	0.00271121	0.00861084	62.9634	5498.71	3.98	111.2	2.69021	0.637951	302.3
265	Longnan City	2011	0.880458	0.786594	13	1	0	3	2	1	0.341529	1.4295	0.58688	0.591023	0.00350222	0.00179449	0.00450915	55.7107	5133.77	1.27	124.19	3.09871	0.189685	283.2
266	Xining City	2011	0.89295	0.926821	14	1	0	22	8	14	0.066883	0.807346	0.646756	0.0182269	0.00228712	0.026329	0.0683527	19.4684	26548.6	6.64	3188.95	4.83546	0.2292	222.8
267	Yinchuan City	2011	0.998461	0.960695	12	1	0	56	29	27	0.0157238	0.789029	0.260662	0.163164	0.00409457	0.0771705	0.0899744	14.924	38483.6	16.99	420.68	3.80634	1.53513	162.2
268	Shizuishan City	2011	1.17993	1.22942	13	1	1	12	3	9	0.0578127	0.464968	0.0579113	0.347397	0.00139748	0.0478391	0.105976	17.6692	39594.1	14.73	191.87	1.97463	0.286652	75.1
269	Wuzhong City	2011	1.23333	1.24213	13	1	1	2	1	1	0.227027	0.576462	0.364966	0.135155	0.00445912	0.0091518	0.0305509	39.7721	16589.2	11.07	302.36	2.20446	0.508858	139.8
270	Guyuan City	2011	0.815796	0.779683	14	1	0	1	0	1	0.392779	1.76738	0.429048	0.424403	0.00485791	0.00136195	0.000190791	80.8297	8476.54	8.68	102.18	2.15371	0.37417	155.3
271	Zhongwei City	2011	0.911067	1.02248	13.2	1	0	4	3	1	0.249774	0.882447	0.388551	0.206757	0.00369393	0.00384031	0.0520196	34.9827	15423.6	9.21	57.77	2.00092	0.454602	119.2
272	Urumqi	2011	1.221	1.12144	17	1	0	138	70	68	0.00919502	1.19751	0.0420315	0.140842	0.0025056	0.0526151	0.345093	14.1113	42502.7	8.85	254.35	3.92565	1.24142	249.4
273	Karamay	2011	1.57965	1.15256	9	1	0	11	7	4	0.0916027	0.113611	0.153946	0.840284	0.000528123	0.0101878	0.0377754	7.89628	104225	22.4	48.9	1.23922	1.89579	37.8
1	Beijing	2012	1.20975	1.00235	8	0	1	7419	4533	2886	0.0024967	3.36828	1.44503	0.728072	0.00373023	0.0448435	1.44105	20.612	68118.8	7.53	1006.4	6.28623	5.42545	1297.5
2	Tianjin City	2012	1.14597	1.08579	12	1	0	2240	1030	1210	0.017815	0.909249	0.590264	1.14565	0.00337211	0.0476353	0.566059	16.6219	59913.8	14.29	1098.12	2.87483	3.56721	993.2
3	Shijiazhuang City	2012	1.16209	1.03539	11	1	0	321	121	200	0.323382	0.806588	0.273218	1.24637	0.00230273	0.0393457	0.181642	10.3127	31820.7	17.34	8074.84	2.58562	1.6173	1005.3
4	Tangshan City	2012	1.22346	1.09791	11	1	0	189	63	126	0.0633423	0.535268	0.0691546	0.747826	0.00317228	0.0169225	0.112887	8.3648	55998.2	9.35	2637.99	1.52938	2.15974	741.8
5	Qinhuangdao City	2012	0.87689	0.970224	10	1	0	95	34	61	0.405467	1.20463	0.516801	0.844458	0.00427838	0.0534179	0.244438	17.5513	27621	21.46	2408.54	2.68467	0.598628	291.2
6	Handan	2012	1.1107	1.03665	11	1	0	130	40	90	0.417586	0.629035	0.146068	0.113554	0.00205436	0.00621569	0.0776986	12.5511	23855.3	22	3552.52	1.5758	1.27957	993.1
7	Xingtai city	2012	0.854947	0.920198	11	1	0	46	10	36	0.553505	0.556971	0.0851785	0.540505	0.00138228	0.00661428	0.0721715	16.334	15607.1	17.94	7415.65	2.10033	0.471933	747.7
8	Baoding City	2012	1.0253	0.967851	11	1	0	401	147	254	0.507489	0.566024	0.254865	0.186352	0.00363322	0.0121256	0.141255	14.0973	17574	18.28	3472.12	1.96439	0.496595	1172.1
9	Zhangjiakou City	2012	0.981309	0.956759	10.5	1	0	28	9	19	0.222911	0.942644	0.0082938	0.790178	0.00229128	0.00971413	0.0196316	21.6093	20559.4	14.7	2393.88	2.32399	0.489005	468.4
10	Chengde City	2012	1.29656	1.01775	11	1	0	15	9	6	0.393315	0.593839	0.124293	0.151242	0.00576203	0.0109467	0.00814041	19.9503	24688.9	12.11	762.39	1.97167	0.66604	376.9
11	Cangzhou City	2012	0.488409	0.879721	11	1	0	71	13	58	0.19516	0.685682	0.189553	0.546466	0.000931822	0.00689038	0.0523763	11.0785	28457.6	17.54	2926.23	1.40614	0.473948	744.4
12	Langfang City	2012	0.954303	1.00248	10	1	0	142	67	75	0.312946	0.647647	0.0590857	0.229818	0.00126598	0.0242565	0.176747	14.9381	29662.4	10.82	2797.6	2.5012	1.25684	433.2
13	Hengshui City	2012	1.09266	0.949711	11	1	0	67	9	58	0.656993	0.571926	0.0683611	0.229633	0.00459137	0.00365122	0.202379	15.9056	16878.4	13.43	1848.72	2.25233	0.456192	442.4
14	Taiyuan City	2012	0.979107	0.885009	13	1	0	293	141	152	0.0390233	1.19732	0.239787	0.233177	0.00485334	0.0979229	0.23143	12.0031	38417.5	10.22	1926.31	6.61004	3.44513	365.8
15	Datong City	2012	1.11409	0.990289	13	1	0	100	27	73	0.0967099	0.867061	0.156412	1.07641	0.00335946	0.0116105	0.0341553	20.0299	19628.6	12.8	753.7	2.98957	0.556668	319.4
16	Yangquan City	2012	1.22749	1.2526	13	1	0	44	22	22	0.0356729	0.67227	0.256234	0.540844	0.0022509	0.00908327	0.0255352	14.7103	30839.8	8.59	1076.84	2.70142	1.10007	132.1
17	Changzhi City	2012	1.12796	0.997683	15	0	1	72	31	41	0.130759	0.424881	0.10837	0.0934308	0.00268176	0.0090845	0.0545866	15.1909	27890.8	7.88	2116.77	1.93099	1.27609	336.1
18	Jincheng City	2012	1.11116	1.00839	15	1	0	29	11	18	0.0745226	0.483811	0.239204	0.450006	0.00371361	0.00270715	0.0769712	12.8184	31231.5	14.62	2530.07	2.47481	1.47775	218.2
19	Shuozhou City	2012	1.36394	1.22764	14	1	0	21	11	10	0.0366811	0.604258	0.608074	1.40782	0.0054923	0.000189049	0.0161003	13.777	41074.4	9	174.58	1.27682	0.895492	173.5
20	Jinzhong City	2012	1.10174	0.945907	13	1	0	28	12	16	0.203132	0.676621	0.922743	1.27758	0.00316302	0.0210237	0.0316508	18.1172	21236.2	12.78	456.37	2.46858	0.786518	325
21	Yuncheng City	2012	1.0822	0.906519	12	1	0	61	17	44	0.297579	0.811157	0.155294	0.38797	0.00366885	0.00398114	0.0628533	18.0264	14556.9	6.3	565.68	1.80304	0.624742	519.5
22	Xinzhou City	2012	1.10145	1.03416	13	0	1	20	5	15	0.206529	0.758961	0.149977	0.762519	0.00485057	0.00667452	0.0221618	29.2343	14170.8	7.88	278.46	2.88188	0.905698	310
23	Linfen City	2012	0.928321	0.771549	13	0	0	40	17	23	0.196805	0.502414	0.347021	0.0511439	0.00638144	0.00972695	0.0426771	18.2368	19781	6.33	612.16	1.97075	0.654824	425.2
24	Luliang City	2012	1.01969	1.02075	15	1	0	21	13	8	0.172048	0.30452	0.291284	0.432631	0.00193698	0.00407671	0.0296839	20.0317	23082.2	10.22	212.7	7.48202	0.758703	393.7
25	Hohhot City	2012	1.05684	1.17496	14	1	0	86	25	61	0.029444	1.60988	0.0368145	1.08083	0.00214691	0.0986496	0.0433812	11.1215	57678.3	15.97	590.85	3.03485	0.840369	230.3
26	Baotou City	2012	0.694548	1.01872	13.5	1	0	53	15	38	0.0159076	0.760759	0.129534	0.187935	0.00267165	0.0307119	0.0388765	8.53792	85772.4	16.69	489.58	1.02643	1.31225	223.5
27	Wuhai City	2012	0.977377	1.12313	21	1	0	7	2	5	0.025997	0.349762	0.101849	0.577661	0.00309811	0.00645803	0.00518177	16.6309	70442.9	13.77	312.66	1.67293	1.1415	54.8
28	Chifeng City	2012	1.15809	1.09405	17	0	1	27	11	16	0.196373	0.532779	0.598913	0.957745	0.00280653	0.00387034	0.0311857	20.7488	24808.8	10.66	174.18	1.19181	0.356794	461.2
29	Tongliao City	2012	1.20329	0.934866	20	1	0	15	6	9	0.312421	0.365579	0.169463	0.283625	0.00308748	0.0118133	0.0038744	15.1053	36828.3	11.31	264.04	0.731793	0.594461	319.8
30	Ordos City	2012	0.960108	0.996558	13	1	0	26	11	15	0.0379483	0.611533	0.199014	3.60069	0.00273224	0.00252991	0.00729507	13.2152	124644	76.81	103.99	1.2068	0.991778	152.1
31	Hulunbeir	2012	1.14312	1.00546	20	1	0	16	6	10	0.115034	0.741251	0.379753	0.736631	0.00202881	0.00501802	0.10355	22.042	35922.9	17.37	191.46	1.15785	0.816666	266.4
32	Bayannur City	2012	1.19946	1.09327	17	1	0	4	2	2	0.267766	0.382878	0.225398	1.41849	0.00378251	0.0040557	0.0986702	22.4766	33304.9	13.89	238.62	1.33933	0.389258	186.7
33	Wulanchabu	2012	0.195471	0.260998	20	1	0	6	3	3	0.581253	0.535734	0.114776	0.460649	0.00175562	0.00550523	0.00418102	29.919	25055.1	1.62	2820.18	1.20598	0.242043	287
34	Shenyang city	2012	0.945393	0.97458	11	1	0	691	401	290	0.10058	0.858509	0.810281	2.02712	0.00255102	0.0509499	0.121882	11.6028	57360.8	12.73	1504.24	2.7456	3.21644	724.8
35	Dalian City	2012	1.10205	1.09642	13	1	0	1114	779	335	0.0969511	0.802505	0.985252	5.01339	0.00480769	0.0446708	0.563957	12.7228	73355.9	13.7	1165.45	2.63461	4.40954	590.3
36	Anshan City	2012	0.86302	0.94981	12	1	0	135	48	87	0.0547108	0.782454	0.520169	1.13741	0.00481144	0.0107286	0.10678	11.9484	49329	8.91	1917.68	1.46793	0.845709	350.4
37	Fushun City	2012	1.12792	0.988741	16	1	0	42	15	27	0.055496	0.562678	0.977608	2.98196	0.00326797	0.0202207	0.0498391	16.1927	41703.4	9.28	1017.73	1.33325	1.27287	219.3
38	Benxi City	2012	0.965464	0.879166	13	1	0	22	5	17	0.0823468	0.559604	0.531022	0.682014	0.00249169	0.0101847	0.232144	15.7834	45942.1	10.79	620.49	1.39061	1.35708	153.2
39	Dandong City	2012	0.854851	0.869688	15	1	0	50	22	28	0.304055	0.721446	0.979148	2.75794	0.00192184	0.0118308	0.285818	19.3956	30056.7	13.37	835.49	1.87295	0.711901	240.5
40	Jinzhou City	2012	1.00968	0.943407	13.5	1	0	59	21	38	0.11811	0.707804	0.987793	2.98905	0.00168812	0.0271754	0.15381	16.4731	28510.7	10.77	2150.92	1.70405	1.19626	307.9
41	Yingkou City	2012	1.07571	1.13649	15	1	0	55	18	37	0.196318	0.728972	0.929664	3.0146	0.00128728	0.0090889	0.251003	16.0032	40328.6	7.99	1302.71	1.74443	1.5875	235.1
42	Fuxin City	2012	0.698697	0.745913	18	1	0	18	7	11	0.377538	0.698774	0.950865	1.22902	0.00192596	0.0224452	0.0320155	25.9658	22129.6	6.38	1588.98	2.16569	0.823044	191.6
43	Liaoyang City	2012	1.02438	0.987288	14	1	0	10	4	6	0.0788542	0.482748	0.927693	3.83538	0.00179695	0.0105907	0.0575533	13.7328	38399.9	14.17	815.09	1.84082	1.47385	180.3
44	Panjin City	2012	0.962069	0.941477	15	1	0	35	10	25	0.252921	0.347255	0.91429	1.06566	0.00228609	0.00441537	0.0563424	14.6332	62116.8	14.45	2545.02	1.3732	1.01659	128.8
45	Tieling City	2012	0.76781	1.10618	16	1	0	19	7	12	0.138241	0.547876	0.976631	3.45812	0.00268041	0.00573428	0.0355537	20.5358	22900.1	18.88	669.35	1.47942	1.85091	302.2
46	Chaoyang City	2012	1.31178	1.08926	19	1	0	32	9	23	0.579059	0.57062	0.986015	1.83211	0.00178611	0.0013993	0.0428379	23.2144	21927.2	6.32	534.01	1.7682	0.984095	340.6
47	Huludao City	2012	1.25945	1.10492	13	1	0	32	16	16	0.198557	0.818125	0.93376	1.94621	0.00147856	0.00287321	0.11886	23.1875	19749.1	4.66	428.07	2.35626	1.23205	280
48	Changchun City	2012	1.2138	1.09775	14	1	1	351	170	181	0.119343	0.806144	0.0096083	0.0522584	0.000705219	0.0512171	0.278759	12.4648	40464	17.79	757.95	2.76116	0.789092	756.9
49	Jilin City	2012	1.02013	1.09041	18	1	0	67	31	36	0.0383156	0.811431	0.115994	0.293399	0.000535236	0.0223505	0.0298612	11.7256	38777	7.23	501.38	1.09506	1.18274	430.8
50	Siping City	2012	0.901526	1.06076	20	1	0	19	13	6	0.347153	0.633224	0.281722	0.338276	0.00227679	0.0104389	0.0185197	15.2882	22855	9.08	560.56	1.05062	0.320292	336.3
51	Liaoyuan City	2012	1.18066	1.01435	25	1	0	9	4	5	0.109677	0.545023	0.187558	0.724106	0.00245519	0.00456311	0.0178298	13.6589	34112.9	10.59	1070.59	0.923173	0.557266	122
52	Tonghua City	2012	1.06932	0.973716	15	1	0	17	8	9	0.0953827	0.700377	0.166142	0.127585	0.00346303	0.00528183	0.0377472	19.9912	26964.7	8.94	592.75	1.30562	2.32538	224.6
53	Baishan City	2012	1.27955	1.16948	23	1	0	9	4	5	0.0528862	0.518052	0.0303634	0.386308	0.00132026	0.000938233	0.0328229	21.7867	34581	6.82	221.59	1.23488	0.496171	127.9
54	Songyuan City	2012	1.15484	1.09013	18	1	0	6	5	1	0.0905579	0.730508	0.246917	0.367365	0.0013313	0.00120186	0.00521933	8.88153	38041.3	9.15	446.87	0.635433	0.19476	289.8
55	Baicheng City	2012	1.02767	0.934173	16.5	1	0	7	3	4	0.191458	0.734983	0.290051	0.753526	0.00264515	0.0095255	0.0182442	23.1856	21080.4	5.26	200.16	1.15612	0.42976	200
56	Harbin City	2012	0.802406	0.946958	12	0	1	742	380	362	0.0252327	1.46696	0.222265	1.29438	0.00264146	0.0485366	0.0739947	14.1438	32905.2	9.81	665.2	2.83906	1.98743	993.5
57	Qiqihar City	2012	1.76974	0.912932	12	1	0	81	36	45	0.444952	1.02918	0.461985	0.392334	0.00123552	0.00900948	0.0440429	22.4285	15902.4	6.3	318.76	1.63145	0.394083	559.1
58	Jixi City	2012	0.889289	1.01458	15	1	0	10	3	7	0.0105676	0.750672	0.733167	0.691756	0.00170164	0.00529371	0.117021	11.741	22321.8	6.75	371.74	1.79548	1.30784	185.9
59	Hegang City	2012	1.22752	0.943634	13	1	0	10	3	7	0.00875366	0.506083	0.992675	1.19513	0.00321888	0.00611889	0.0228402	22.2612	23680.8	6.14	147.86	1.96117	0.530043	108.5
60	Shuangyashan City	2012	1.16248	1.11297	13	1	0	26	6	20	0.380073	0.475449	0.350615	1.25715	0.00217305	0.00272141	0.134153	17.5807	26928.9	71.66	282.9	1.62658	0.543726	150.4
61	Daqing City	2012	1.44496	0.799797	12	1	0	158	28	130	0.244655	0.188798	2.28383	4.69058	0.00201005	0.0231822	0.0443147	4.52332	102046	23.69	264.07	0.6604	1.09525	281.6
62	Yichun City	2012	0.959128	0.909255	12	1	0	13	3	10	0.065747	0.91541	0.347389	1.68086	0.00373948	0.000881789	0.0844943	36.0062	14858.7	9.88	41.19	2.22102	0.464605	125.2
63	Jiamusi City	2012	1.25795	1.30301	13	1	0	22	1	21	0.0384226	1.70515	0.282979	0.0757392	0.000892857	0.0183473	0.235076	24.0393	19950	6.57	430.93	2.00978	0.728649	239.3
64	Qitaihe City	2012	1.12587	0.580356	12	1	0	11	5	6	0.0516138	0.54191	0.295674	0.341606	0.00244339	0.00144913	0.0211312	20.3601	23206.7	8.5	156.56	1.72217	0.386967	92.4
65	Mudanjiang City	2012	1.04089	1.92298	14	1	0	23	6	17	0.0554348	0.87558	0.488672	0.643397	0.00281928	0.0197693	0.814732	18.6392	26577.7	10.84	375.89	1.33279	1.05748	259.6
66	Heihe City	2012	0.856335	0.375297	13	1	0	8	2	6	0.0095341	1.93041	0.183163	0.806392	0.00312907	0.00568287	0.656359	29.7266	13570.1	8.24	13.11	2.00648	0.482706	172.8
67	Suihua City	2012	0.862939	2.63073	20	1	0	8	2	6	0.596773	1.24849	0.739132	0.364677	0.00146628	0.00190844	0.00971833	24.0591	13269.8	25.96	321.48	1.07248	0.64418	557
68	Shanghai	2012	0.713776	0.837522	8	1	1	4533	2420	2113	0.0231247	1.55319	0.7217	1.75625	0.00282706	0.0355033	1.36611	20.7317	66544.1	7.15	2635.09	4.77554	5.86584	1426.9
69	Nanjing City	2012	1.16051	1.08331	12	1	0	2398	1386	1012	0.0320253	1.21281	0.759969	2.38803	0.00594784	0.102106	0.484157	10.6873	64273.5	20.65	1169.11	3.94995	4.54773	638.5
70	Wuxi City	2012	0.81015	1.03971	11.5	1	1	1984	893	1091	0.0442831	0.852103	0.584423	0.581535	0.00236128	0.0232638	0.590325	8.5703	85206.9	24.62	1467.32	2.34673	4.54645	470.1
71	Xuzhou	2012	0.883927	0.860317	13	0	1	550	238	312	0.0865765	0.846154	0.466819	0.817147	0.00420505	0.0116926	0.130865	13.1965	34035	10.09	1056.16	1.34734	2.37528	990.5
72	Changzhou City	2012	0.982603	1.19751	12	1	0	1561	874	687	0.0533519	0.829554	0.0045778	0.892894	0.00206973	0.0241867	0.461856	9.85469	61742.5	14.97	1237.76	2.37733	4.83917	364.8
73	Suzhou City	2012	0.750639	0.671128	12	0	0	3591	1886	1705	0.0862233	0.817292	0.568958	3.74125	0.00254045	0.0296706	1.60651	9.2699	82790.6	23.4	736.49	2.605	5.9804	647.8
74	Nantong city	2012	1.03127	1.06111	11	1	1	588	285	303	0.0495604	0.756042	0.723186	2.12908	0.00199658	0.00985389	0.364195	11.2534	45382.4	15.88	1393.03	2.22309	2.8011	765.2
75	Lianyungang City	2012	1.07987	1.05893	13	1	1	125	52	73	0.0985276	0.862557	0.170181	0.688963	0.00674099	0.00662935	0.315014	19.4925	26479	17.7	805.42	1.68405	2.39727	511
76	Huaian city	2012	0.95913	1.03822	13	1	0	92	28	64	0.116828	0.8814	0.221749	0.38336	0.00357427	0.0122738	0.139255	17.6926	29036.1	9.31	909.42	1.39308	2.18921	546.8
77	Yancheng City	2012	1.242	1.01622	12	1	0	271	111	160	0.0828618	0.808515	0.0412216	0.519374	0.00612392	0.00664324	0.11641	15.1755	31345	9.84	895.81	1.45217	3.40488	822.4
78	Yangzhou	2012	0.708418	1.05129	11	1	0	412	230	182	0.145037	0.754906	0.107284	0.524277	0.00121747	0.0182906	0.218926	9.70961	47695.6	9.63	978.86	1.81281	3.44485	458.4
79	Zhenjiang	2012	1.05859	1.05054	11	1	0	567	382	185	0.0466858	0.771354	0.0419793	0.697596	0.00462294	0.0303408	0.273893	8.94326	60734	19.08	954.71	1.87187	4.35176	271.4
80	Taizhou City	2012	0.998984	0.959257	11	1	0	439	209	230	0.0835175	0.749529	0.266247	0.449337	0.00222032	0.00957919	0.242227	11.1376	42385.3	20.81	1300.94	1.86574	1.93393	506.4
81	suqian city	2012	1.10735	0.993906	13	1	1	92	33	59	0.382571	0.806794	0.251962	0.167789	0.00261276	0.00305693	0.115831	17.8973	23031.7	9.34	779.84	1.46497	2.63327	560.3
82	Hangzhou City	2012	1.11009	1.05779	11.5	1	0	2454	992	1462	0.119073	1.11247	0.27355	0.0921988	0.00546875	0.0655505	0.499004	10.0779	67534.3	11.86	1451.86	4.71875	5.11113	700.5
83	Ningbo City	2012	1.08652	1.06104	10	1	1	1581	350	1231	0.181754	0.795246	0.674288	0.285384	0.00401666	0.0251615	0.926156	12.5861	65458.8	12.32	918.4	3.47948	3.91187	577.7
84	Wenzhou city	2012	0.798633	1.21376	10	1	1	630	151	479	0.124743	0.918614	0.456765	0.551487	0.00368059	0.00956598	0.351616	10.5687	30443.6	16.46	1260.83	3.88778	2.19299	800.2
85	Jiaxing City	2012	1.11626	0.973492	10	1	0	471	131	340	0.172224	0.708619	0.0823525	0.0771155	0.00515388	0.0176351	0.627709	9.01908	48360	13.21	876.45	2.72354	4.01046	344.5
86	Huzhou	2012	0.938248	1.11953	10	1	0	374	145	229	0.325495	0.739204	0.377307	0.448793	0.00515996	0.010005	0.330837	10.0647	43536.5	18.18	700.13	2.45485	3.09604	261.4
87	Shaoxing City	2012	1.14167	1.01298	10	1	0	445	186	259	0.354845	0.767827	0.17655	0.208234	0.00416181	0.0135567	0.554506	7.62739	62982.5	19.88	1813.81	2.9502	4.74724	440.8
88	Jinhua City	2012	0.918518	0.941899	10	1	0	384	85	299	0.207172	0.915743	0.80616	0.435401	0.0047836	0.0167541	0.529516	10.0323	38161	16.02	458.37	3.5064	3.83177	470.6
89	Quzhou City	2012	0.945724	0.964584	11	1	0	106	28	78	0.284837	0.728488	0.614697	0.698073	0.00438322	0.00462302	0.195962	14.2858	29208.5	9.77	353.06	2.42078	2.6354	252.8
90	Zhoushan City	2012	1.26781	1.03287	10	1	0	120	43	77	0.335603	1.01114	0.183	0.219458	0.00183727	0.0236512	1.13617	18.1935	66715.2	11.06	680.37	3.03281	2.24664	97.2
91	Taizhou	2012	0.687944	1.05881	10	1	0	238	51	187	0.252378	0.909352	0.406172	0.390001	0.00445633	0.00526768	0.447146	9.89011	36821.9	16.56	1021.48	2.83084	2.74142	591
92	Lishui City	2012	1.05119	1.10008	11	1	1	82	7	75	0.25021	0.812612	0.735909	0.608622	0.00386163	0.0145141	0.157395	18.7831	32068.9	10.77	261.52	2.75112	2.10907	262.6
93	Hefei City	2012	0.702996	0.913507	14	1	0	857	364	493	0.159114	0.708062	0.460355	0.0900186	0.00231314	0.0587202	0.267422	13.738	37848	21.85	2401.84	3.13372	3.96295	710.5
94	Wuhu	2012	1.09444	0.875378	14	1	0	284	108	176	0.218438	0.422802	0.12579	1.09786	0.0019333	0.0384364	0.155801	15.7527	33428.5	24.11	1158.22	1.89511	6.90385	383.4
95	Bengbu	2012	0.905213	0.90608	13	1	0	235	93	142	0.657821	0.6432	0.173739	0.416529	0.00181235	0.0159628	0.0870729	18.4977	19202.4	15.41	1518.11	1.80586	3.44751	367.8
96	Huainan City	2012	0.969114	0.987721	12	1	0	167	39	128	0.11275	0.439382	0.460501	0.147443	0.00485992	0.0274065	0.0281674	19.0532	22967.6	7.16	1063.2	2.42548	1.96921	243.8
97	Ma'anshan City	2012	1.10115	0.958981	12	1	0	217	57	160	0.152844	0.417181	0.329002	0.512632	0.0021322	0.0218319	0.187127	15.4522	38555.1	14.15	1165.48	1.71032	2.65319	228.4
98	Huaibei City	2012	1.01732	0.999702	12	1	0	89	20	69	0.353057	0.386814	0.115903	0.538032	0.00194332	0.0147261	0.0354556	17.4903	20079.6	9.17	1459.61	2.08906	1.35883	218.3
99	Tongling City	2012	1.08726	1.07512	13	1	0	67	15	52	0.0156181	0.335784	0.265192	0.208664	0.00286474	0.0409003	0.362753	15.515	58171.1	11.19	1543.45	1.73962	4.54495	74.2
100	Anqing City	2012	1.21269	1.06929	12	1	0	49	17	32	0.258027	0.53214	0.62083	1.2321	0.00381616	0.00655126	0.0575208	18.0686	17551.7	13.68	892.33	1.87702	1.83487	620.4
101	Huangshan City	2012	1.07229	1.03726	12	1	0	36	15	21	0.285728	0.915243	0.0238217	1.08931	0.00361241	0.0117339	0.104161	29.6445	19733.3	15.27	187.02	2.53163	2.29264	147.3
102	Chuzhou City	2012	1.12126	1.10612	13.5	1	0	143	48	95	0.353416	0.532607	0.614655	0.986949	0.00264136	0.0103924	0.0996529	23.7992	16906.3	24.66	385.54	1.87459	1.37161	452.1
103	Fuyang City	2012	0.891423	1.04061	13	0	1	127	59	68	0.766218	0.793947	0.404204	0.344713	0.00124533	0.00349048	0.0719581	28.2897	8652.38	6.52	1133.07	2.21321	0.69129	1039.8
104	Suzhou City	2012	2.22482	2.24281	13	1	1	53	24	29	0.326719	0.788025	0.142962	0.356326	0.0018622	0.00515298	0.0280138	21.1813	11870.3	6.15	655.82	1.61549	0.598765	651.7
105	Lu'an City	2012	0.605959	0.879552	12	1	0	82	11	71	0.488622	0.699198	0.1227	0.829585	0.00311698	0.00553977	0.0506602	27.3461	11143.3	5.99	522.13	2.12773	0.971158	710.3
106	Bozhou City	2012	0.917472	1.16341	13	1	0	36	9	27	1.0215	0.850595	0.148391	0.112471	0.00229317	0.00179726	0.0440199	24.7695	10041.9	7.5	744.38	1.73305	0.529322	612.6
107	Chizhou City	2012	1.10112	1.04061	13	1	0	65	21	44	0.382804	0.739779	0.0026883	0.483094	0.00333685	0.018404	0.0521215	27.0028	20212	10.97	275.95	2.12492	1.25388	161.9
108	xuancheng city	2012	0.338659	1.11333	14	0	1	98	29	69	0.472794	0.634586	0.238878	0.739624	0.00352475	0.00303398	0.112907	23.5887	20325.1	9.51	330.22	1.85019	3.04862	279.6
109	Fuzhou City	2012	0.642729	1.03254	12	1	0	483	225	258	0.309028	1.0088	0.364675	0.0707268	0.00283112	0.0466025	0.46281	9.73699	40917.6	13.34	1075.36	3.41822	1.57717	655.3
110	Xiamen City	2012	0.840895	1.11246	12	1	0	556	203	353	0.101934	1.03199	0.257811	0.369208	0.001998	0.0754133	1.6692	16.3637	54313.5	19.8	1213.73	3.44589	2.99643	190.9
111	Putian City	2012	1.04615	1.16501	15	1	0	32	14	18	0.315609	0.56468	0.318606	0.925347	0.00372562	0.00528363	0.232049	9.79274	30147.1	3.78	958.21	1.62231	1.59883	329.3
112	Sanming City	2012	1.04854	0.882205	12.5	1	0	37	12	25	0.222969	0.653582	0.342822	0.551413	0.00535824	0.00829212	0.112319	11.4407	37491.4	11.79	239.05	1.53342	1.6521	274.2
113	Quanzhou City	2012	0.765809	0.951309	12	1	0	379	74	305	0.164024	0.552716	0.126374	0.116395	0.00380339	0.0169647	0.335227	7.5414	40206.6	23.65	1193.33	1.70071	2.07651	693.2
114	Zhangzhou City	2012	0.869531	0.971226	14	1	0	97	24	73	0.118491	0.753962	0.352177	0.82608	0.00342925	0.0129436	0.30755	10.9909	29077.5	14.41	1413.72	1.3127	1.39304	482.5
115	Nanping City	2012	1.14722	1.05503	12	1	0	48	15	33	0.29221	0.786682	0.0184478	0.535051	0.00465503	0.00735393	0.121267	13.153	26497	4.77	186.92	1.79411	1.11508	313.9
116	Longyan City	2012	1.02411	1.00526	12	1	1	98	25	73	0.180321	0.546092	0.23937	0.16098	0.00366021	0.00522741	0.160663	11.998	37609.3	8.89	183.84	1.55161	1.62196	297.7
117	Ningde City	2012	0.6889	0.735309	15	1	0	39	15	24	0.416957	0.699833	0.0636892	0.0625438	0.00441258	0.002565	0.143504	13.193	26678.8	6.57	299.09	1.77909	0.842638	342.3
118	Nanchang City	2012	0.989455	1.09566	13	1	1	336	103	233	0.048995	0.684677	0.404623	0.0056655	0.00415251	0.100264	0.174352	11.5149	41244.8	15.7	3649.27	3.48311	1.29624	507.9
119	Jingdezhen City	2012	1.15555	1.14113	12	0	0	13	3	10	0.0305948	0.54984	0.130706	0.521846	0.00362144	0.0143281	0.1281	19.2134	27501.9	16.55	797.93	1.41638	0.789504	166.7
120	Pingxiang City	2012	1.09806	0.987189	13	1	0	19	10	9	0.171137	0.525658	0.301017	0.0111012	0.00403675	0.00584927	0.0956757	18.3266	27526.5	7.63	812.06	1.16572	1.16648	192.4
121	Jiujiang City	2012	1.1219	1.01935	13	1	0	43	17	26	0.0815472	0.609375	0.450228	0.108534	0.00371389	0.0153549	0.200944	20.9853	20922.7	22.04	1086.29	1.704	0.55692	508.6
122	Xinyu City	2012	1.02978	0.989357	13.2	1	0	27	10	17	0.101786	0.490584	0.119685	0.49037	0.00644375	0.0247743	0.186086	15.1371	50763.7	12.23	487.81	1.29093	1.14324	120.5
123	Yingtan City	2012	1.13123	1.07204	12	1	0	17	4	13	0.0798007	0.440662	0.222766	0.337414	0.0026465	0.00415161	0.567087	18.2619	29818.6	12.91	1708.09	1.44263	0.661297	124
124	Ganzhou City	2012	0.858637	0.961532	12	1	0	55	24	31	0.291097	0.802771	0.345381	0.037494	0.00319811	0.00922402	0.137727	26.7927	12555	10.33	1118.49	2.35463	0.370741	926.7
125	Ji'an City	2012	1.05663	1.03307	12	1	0	12	5	7	0.332568	0.586314	0.134065	0.40534	0.00252286	0.00348368	0.171298	24.5408	13107.8	12.9	401.52	1.84111	0.473386	505.5
126	Yichun City	2012	1.29408	1.04966	12	1	0	39	18	21	0.29175	0.488095	0.288997	0.249292	0.0020049	0.0061956	0.0835805	21.5819	16054.7	6.78	427.05	1.75082	0.723958	573.1
127	Fuzhou City	2012	0.984219	0.758723	12	1	0	31	15	16	0.233354	0.543906	0.0497384	0.506142	0.00134228	0.00586285	0.0806898	24.509	14696.8	8.42	559.94	1.71187	0.893876	417.8
128	Shangrao City	2012	0.96672	0.914171	13	1	0	33	10	23	0.060954	0.618793	0.37462	0.0616411	0.00381194	0.00284901	0.134809	24.0447	13400.8	21.65	1104.86	1.76493	0.487808	760.3
129	Jinan City	2012	0.890883	1.00106	10.5	1	0	1401	616	785	0.184388	1.34796	0.384581	0.502199	0.00229829	0.108318	0.120015	9.6941	50783.3	20.59	1081.27	3.58157	2.17288	609.2
130	Qingdao City	2012	0.907387	0.845171	11	1	0	1486	968	518	0.135803	1.05087	0.803013	1.15748	0.00718778	0.0385453	0.632864	10.4898	60462.6	20.69	1105.07	2.38033	2.25729	769.6
131	Zibo	2012	1.05678	1.00303	10.5	1	0	267	86	181	0.0744819	0.633994	0.473922	0.0963052	0.00544491	0.0219681	0.169272	8.17729	56949.5	13.07	939.95	1.48281	2.74406	423.7
132	Zaozhuang City	2012	1.06327	0.97857	12	0	0	107	43	64	0.185316	0.583748	0.411798	0.518228	0.00269881	0.00542705	0.041935	10.9921	33099.4	10.41	735.61	1.21157	1.02283	394.8
133	Dongying City	2012	0.98226	1.07407	12	1	0	131	28	103	0.0455454	0.362315	0.0327944	0.423034	0.0061324	0.0143132	0.258774	6.94505	106325	24.2	253.64	1.36549	1.54594	185.5
134	City of Yantai	2012	0.728278	0.963699	11.5	1	0	350	138	212	0.187396	0.642781	0.0134629	0.386885	0.00424307	0.0240614	0.571351	9.0293	55337.8	18.89	662.27	1.58706	2.75506	650.3
135	Weifang	2012	0.821083	0.662627	10.5	1	0	427	161	266	0.320176	0.671976	0.0437009	0.206164	0.0020772	0.0136634	0.235543	10.6069	31943.2	18.23	709.46	1.98625	2.9554	878.9
136	Jining City	2012	0.837956	0.920853	11	1	0	236	54	182	0.344057	0.683629	0.0649673	0.0741264	0.00222965	0.0100519	0.10125	11.3655	28640.8	28.42	1175.17	1.58967	1.87098	847.1
137	Tai'an City	2012	0.961931	1.06622	11	1	0	262	103	159	0.266078	0.792974	0.097796	0.341476	0.00327103	0.0180639	0.0535477	9.52755	30604.3	9.85	761.48	1.23827	1.40641	558.9
138	Weihai	2012	1.00184	1.135	11	1	0	95	43	52	0.274651	0.727171	0.104488	0.0302754	0.00434657	0.0238912	0.462423	10.4525	67386.4	27.85	843.89	1.41665	2.84836	253.6
139	Rizhao City	2012	1.00146	0.999412	12	1	0	67	6	61	0.219901	0.705586	0.126664	0.07692	0.00273224	0.00758105	1.18045	10.2046	34992.7	10.25	672.95	1.89001	0.991857	288.1
140	Linyi City	2012	0.95167	0.949594	11	1	0	101	34	67	0.194166	0.85979	0.128842	0.125002	0.00133565	0.00565547	0.165254	11.5832	21798.1	15.19	1084.13	1.70572	1.19715	1083.8
141	Dezhou City	2012	1.00047	0.946211	11	1	0	142	40	102	0.271451	0.643292	0.106949	0.136881	0.00255754	0.00683896	0.0769153	10.8541	29039.3	22.35	1128.76	1.23233	1.35927	577.5
142	Liaocheng City	2012	1.24829	0.970661	12	1	1	91	36	55	0.489383	0.592291	0.025961	0.410077	0.00289655	0.00774718	0.164442	10.1083	26745.3	16.42	797.92	1.35923	1.47724	594.5
143	Binzhou City	2012	1.15447	1.09785	12	1	0	127	44	83	0.325489	0.719772	0.070439	0.0183204	0.00425151	0.0120874	0.199364	11.3995	38459	20.94	620.56	1.60625	1.75435	380.9
144	Heze City	2012	0.958375	1.00478	13	1	0	95	34	61	0.414231	0.587232	0.326884	0.514446	0.00248977	0.00334179	0.112328	15.7488	15694.1	8.4	1063.32	1.49389	1.46955	957.3
145	Zhengzhou City	2012	0.967541	1.00421	13	0	1	735	269	466	0.051318	0.725952	0.244238	0.0888614	0.00325348	0.0650993	0.407564	12.6257	44771.3	6.07	5813.86	3.10686	2.17934	1072.5
146	kaifeng city	2012	0.983171	0.998159	12	1	0	41	18	23	0.402966	0.780217	0.432427	0.672943	0.00147059	0.0149908	0.0210483	14.2235	18702.5	14.52	2393.92	1.25558	1.08315	544.4
147	Luoyang City	2012	1.17791	1.0999	11	0	1	265	95	170	0.235134	0.542014	0.307272	0.438625	0.000949818	0.0167568	0.0333853	11.5766	32695	10.39	3612.13	1.52553	2.001	709.7
148	Pingdingshan City	2012	0.893119	0.895813	11	1	0	49	10	39	0.317397	0.482181	0.0501448	0.404697	0.00161891	0.0112676	0.0171768	14.016	21918.9	9.6	2348.53	1.59938	1.18454	545.6
149	Anyang City	2012	0.954663	0.924123	10	1	0	91	43	48	0.377357	0.531397	0.0726365	0.259987	0.00227058	0.00958954	0.050592	13.0711	22094.9	8.7	2075.47	1.30483	1.75728	593
150	Hebi City	2012	0.991455	0.982327	12	1	0	31	10	21	0.25035	0.267915	0.109396	0.626154	0.00165563	0.00644758	0.0216563	15.2984	24859.6	5.09	905.74	1.28845	0.841721	163.1
151	Xinxiang City	2012	1.20159	1.11473	12	1	0	99	29	70	0.232615	0.533333	0.246829	0.155566	0.00157159	0.0228418	0.0409898	14.9097	20633.2	10.38	2929.26	1.44779	1.22301	617
152	Jiaozuo City	2012	1.09567	0.976444	12	1	0	130	35	95	0.134395	0.365402	0.0708405	0.125116	0.00246272	0.0213926	0.0904542	10.6985	31766.5	12.35	2270.99	1.08604	1.978	367.3
153	Puyang City	2012	0.575618	0.813297	11	1	0	51	16	35	0.638278	0.321867	0.103841	0.335084	0.00180261	0.00274792	0.0394569	15.2229	19952.1	8.56	2410.38	1.15286	1.22029	421.3
154	Xuchang City	2012	1.01004	1.33809	11	1	0	123	42	81	0.340008	0.337511	0.401726	1.1155	0.00184264	0.00697754	0.0763783	10.3946	28821.3	14.34	4285.57	1.18809	1.17937	494.2
155	Luohe City	2012	0.934546	1.0027	12	1	0	10	2	8	0.431884	0.280625	0.142442	0.429878	0.00133178	0.0102884	0.0326521	14.0134	22518.4	5.64	1370.2	1.13492	0.533194	275
156	Sanmenxia City	2012	1.07116	1.03862	12	1	0	58	9	49	0.247859	0.352699	0.297201	0.167155	0.00111815	0.00662052	0.0129135	12.1639	36368.8	9.66	1616.76	1.14645	1.63018	226.1
157	Nanyang City	2012	0.945619	0.989957	11	1	0	75	25	50	0.363929	0.570169	0.337896	0.112087	0.00296694	0.00557125	0.0354379	16.5143	16656.3	9.77	909.65	1.37479	1.34146	1206.3
158	Shangqiu City	2012	1.16063	1.07085	11	0	1	81	32	49	0.666426	0.644278	0.0097676	0.404886	0.000903109	0.00822203	0.00972936	20.4908	13729.2	4.9	1067.35	1.47055	0.651665	934.1
159	Xinyang City	2012	1.19347	1.12843	11	1	0	38	10	28	0.554956	0.826326	0.248259	0.278747	0.00387597	0.00650947	0.0313122	19.8316	16123.1	5.56	413.43	1.48659	0.659699	855.2
160	Zhoukou City	2012	1.00736	1.26143	11	0	1	15	4	11	0.834168	0.544022	0.27277	0.144661	0.0013482	0.00318622	0.0224693	20.5471	12794.9	11.22	1734.62	1.29671	0.813019	1229.2
161	Zhumadian City	2012	1.07569	0.936225	10	1	0	38	12	26	0.602771	0.713218	0.0723651	0.28667	0.00190931	0.00341715	0.0125049	19.5831	14135.4	12.52	596.78	1.5095	1.0397	899.2
162	Wuhan City	2012	1.16033	1.10938	12	1	0	1345	649	696	0.0762084	0.990486	0.527066	0.788448	0.00426793	0.115248	0.160561	11.0641	54662.5	17.6	1887.38	3.08695	2.33178	821.7
163	Shiyan City	2012	0.760646	0.974707	13	1	0	28	7	21	0.221619	0.702144	0.151741	0.715845	0.00403158	0.013509	0.0292176	21.7389	19580.5	15.72	452.14	1.89087	1.22486	346
164	Yichang City	2012	1.08667	1.08718	13	1	1	135	54	81	0.345008	0.456475	0.247596	0.173086	0.00154278	0.0141825	0.05509	11.7833	42307.4	13.07	295.01	1.37554	1.62352	399
165	Xiangyang City	2012	0.913515	0.901315	15	1	0	154	71	83	0.283753	0.501752	0.14309	0.259117	0.00211558	0.0104281	0.0317389	12.5489	31062.9	6.15	614.92	1.12487	1.45181	594
166	Ezhou City	2012	0.948905	0.962457	13.5	1	0	24	4	20	0.564699	0.459937	0.226782	0.886083	0.0033697	0.0115174	0.0477873	11.1856	36582	9.5	686.07	1.02203	1.24882	109.4
167	Jingmen City	2012	1.02346	1.08372	13	1	0	45	13	32	0.177749	0.543037	0.318722	0.043837	0.00408697	0.00701422	0.0372802	13.1026	25892.5	10.45	295.78	1.31803	1.03483	302.3
168	Xiaogan City	2012	0.919577	0.869742	14	1	0	42	19	23	0.27231	0.665064	0.145903	0.696545	0.00240421	0.00521522	0.0445895	18.2591	14397	7.32	938.24	1.56798	1.15723	526.9
169	Jingzhou City	2012	1.07903	1.01008	13	0	0	34	4	30	0.262416	0.728542	0.315016	0.104753	0.00263902	0.0171322	0.0606628	18.9657	14381.9	7.66	716.69	1.7603	0.997998	663.3
170	Huanggang City	2012	0.915689	1.88902	13	1	1	29	7	22	0.481728	0.850141	0.186167	0.353424	0.00347062	0.00637891	0.0226876	22.7977	13218.3	21.79	983.98	1.66545	1.35496	748.2
171	Xianning City	2012	1.1723	0.713742	15	1	0	14	9	5	0.654028	0.711656	0.0256142	0.956804	0.00369357	0.0132766	0.0246232	18.8628	21176	7.96	408.34	1.31567	1.25536	297.9
172	suizhou city	2012	1.18043	0.98725	12	1	0	19	4	15	0.555906	0.674626	0.206341	0.0427493	0.00157347	0.0033262	0.0877317	14.4864	18680.9	9.17	342.36	1.4635	1.26764	256.9
173	Changsha City	2012	1.04322	1.06758	13	1	0	927	401	526	0.145238	0.705683	0.616191	1.05073	0.00223179	0.0791968	0.085738	9.75984	62486.4	9.96	1559.69	2.65607	2.68096	660.6
174	Zhuzhou City	2012	1.03733	0.991913	13	1	0	291	115	176	0.223333	0.521047	0.562289	0.712198	0.00258446	0.018407	0.0770296	13.0745	31440.2	14.79	1106.02	1.36331	1.33574	395.8
175	Xiangtan City	2012	0.899543	0.982793	13	1	0	155	41	114	0.345404	0.530486	0.0161084	0.132985	0.00404071	0.0406583	0.101442	11.3223	32145	13.72	1348.94	1.51092	1.49784	291.8
176	Hengyang City	2012	0.947848	1.01182	13	1	0	58	19	39	0.697513	0.721856	0.141244	0.277768	0.00141101	0.0156771	0.0650193	15.5435	18945.5	21.08	1443.7	1.268	0.492843	800.2
177	Shaoyang City	2012	1.26216	1.1434	12	1	0	29	6	23	0.530032	0.948592	0.156082	0.635527	0.00234696	0.00344565	0.029017	24.1124	10012.8	12.81	1585.09	1.78983	0.260672	801.3
178	Yueyang City	2012	1.14696	0.942139	12	1	0	56	23	33	0.233595	0.590565	0.288408	0.778051	0.00331031	0.00689442	0.0166606	10.6741	27779.4	9.74	893.34	0.77887	1.2487	573
179	Changde City	2012	1.15975	1.14219	13	1	0	66	19	47	0.364996	0.721447	0.353487	0.254338	0.00221356	0.00621638	0.0186339	12.5075	24656.6	9.2	558.21	0.997506	0.574939	629
180	Zhangjiajie City	2012	0.914888	1.15507	13	1	0	12	7	5	0.241615	2.47341	1.23697	0.471307	0.00259815	0.00713698	0.00719684	23.8455	15748.3	8.32	189.95	1.74231	0.620293	170.1
181	Yiyang City	2012	0.87934	0.957901	13	1	0	25	7	18	0.680332	0.779804	0.0141486	0.0607849	0.00524476	0.00592426	0.02186	16.8821	16383.5	6.15	728.69	1.2716	0.749344	481.9
182	Chenzhou City	2012	0.313005	0.850286	13	1	0	61	28	33	0.305034	0.547557	0.235786	0.261241	0.00127173	0.00410828	0.115561	16.3874	22830.7	11.59	326.25	1.23264	1.40841	509.8
183	Yongzhou City	2012	1.28844	1.02841	12.5	1	0	41	12	29	0.536981	0.986065	0.0071204	0.0080052	0.00285144	0.00402321	0.0172603	20.7629	14067	5.56	364.35	1.38094	0.496448	620.3
184	Huaihua City	2012	1.12326	1.08728	13	1	0	19	7	12	0.37089	0.905282	0.110661	0.0979343	0.00234321	0.00752275	0.00447409	22.229	14608.4	11.04	552.25	1.50088	0.452169	516.5
185	Loudi City	2012	2.03593	0.779605	12.5	1	0	60	15	45	0.364425	0.544679	0.111325	0.173823	0.00221009	0.00558703	0.106094	16.4767	18326.2	12.63	1106.07	1.42973	0.501623	437.8
186	Guangzhou City	2012	1.5395	1.26359	11	1	0	1681	807	874	0.0536489	1.8252	0.78177	0.297799	0.0056109	0.114217	0.545793	9.91532	79167.4	14.96	1764.17	3.47054	3.87874	822.3
187	Shaoguan City	2012	0.930588	0.964813	12	1	0	40	14	26	0.219803	1.06377	0.950285	1.44951	0.00404666	0.0102965	0.141603	16.3309	23697.4	9.07	320.77	1.73363	1.77052	326.5
188	Shenzhen	2012	1.01559	0.993757	10	1	1	3271	1662	1609	0.0121979	1.25592	0.349193	1.97864	0.0038249	0.0262761	2.27556	12.0904	92127.7	36.96	1440.26	3.3371	5.05355	287.6
189	Zhuhai city	2012	1.23401	1.08429	11	0	1	325	112	213	0.0629318	0.886694	1.06902	1.32239	0.00456679	0.115578	1.91757	14.1114	71365	28.22	618.04	3.2359	4.16169	106.6
190	Shan Tou	2012	0.895858	0.931102	15	1	0	120	54	66	0.184984	0.816519	0.0614666	0.103139	0.00254049	0.00176919	0.389928	12.1355	19607.8	4.75	2686.25	2.10642	1.38505	532.9
191	Foshan City	2012	1.19173	0.802853	10	1	0	524	174	350	0.0616591	0.576045	0.626287	5.41152	0.00301602	0.0121202	0.58283	6.56213	68216.5	9.31	994.34	2.40616	3.87874	377.7
192	Jiangmen	2012	0.767898	0.979046	13	1	1	134	42	92	0.306491	0.80137	1.16616	0.897084	0.0020842	0.00783538	0.630178	10.004	31416.1	15.8	764.47	2.1989	2.8768	391.8
193	Zhangjiang City	2012	2.82067	2.69359	13	1	0	50	29	21	0.166567	1.04013	0.497389	0.38246	0.0028585	0.00942779	0.159006	11.7322	18337	15.4	949.36	1.57705	0.724646	785.2
194	Maoming City	2012	1.01703	1.44496	10	1	0	39	13	26	0.226541	1.01643	0.603675	0.982475	0.00242375	0.00402991	0.0339119	9.93029	24426.9	3.95	1515.91	0.964643	0.530405	748.9
195	Zhaoqing	2012	0.904349	0.935629	13	1	0	55	23	32	0.489203	0.828272	0.522907	0.536247	0.00463822	0.014887	0.274183	12.0689	27556	18.47	683.69	1.50505	2.18738	427.6
196	Huizhou	2012	0.811029	1.09724	11	1	0	400	193	207	0.184602	0.628675	0.0155796	0.199132	0.00263574	0.00710734	1.3198	11.5767	38027.8	14.56	512.51	1.69313	1.86188	341.9
197	Meizhou City	2012	0.434423	0.688744	14	1	0	50	17	33	0.708788	1.16364	1.27734	0.353063	0.00623944	0.00423936	0.12719	23.5295	13025.3	23.6	1076.51	2.02618	1.38459	521.4
198	Shanwei City	2012	0.623587	0.45041	16	1	0	13	2	11	0.107122	0.79854	0.380094	0.364398	0.00243427	0.00129608	0.293943	14.4145	15404.6	4.83	1331.38	0.990076	0.77534	347.2
199	Heyuan City	2012	1.03388	0.981687	14	1	0	20	5	15	0.345135	0.682221	0.0353115	0.115154	0.00399401	0.00346072	0.300155	21.8563	15350.7	14.52	800.83	1.79246	0.890141	355.1
200	Yangjiang City	2012	1.23751	1.11165	15	1	0	11	0	11	0.294039	0.738829	0.603172	1.39129	0.00149009	0.00253345	0.158211	11.6007	26981.9	9.04	835.8	1.30278	1.27383	282.5
201	Qingyuan City	2012	1.18854	1.01382	12.5	1	1	29	10	19	0.331576	1.094	0.531408	0.108877	0.00274103	0.00265911	0.279408	16.781	20421.8	11.23	505.09	1.86098	1.14005	405.7
202	Dongguan city	2012	0.871318	0.856361	8	1	0	971	315	656	0.0387174	1.10101	0.342128	7.20541	0.00278773	0.0280112	1.81955	7.69603	43956.2	44.37	760.24	2.32049	4.80857	187
203	Zhongshan City	2012	0.28514	0.91706	11	1	0	304	105	199	0.12158	0.757439	1.88127	1.57989	0.00346177	0.0238987	0.86677	8.81796	57951.8	4.97	852.07	2.05288	5.09105	152
204	Chaozhou City	2012	1.33561	1.32129	11	1	0	32	8	24	0.259192	0.690602	1.91755	0.597993	0.00237643	0.00668165	0.377961	11.0114	19623.5	11.91	2313.82	1.55756	1.90972	264.8
205	Jieyang City	2012	1.01562	1.01148	16	1	0	34	6	28	0.297951	0.462289	0.441727	0.327399	0.00362833	0.00155231	0.193209	10.7015	17590.3	6.82	3927.62	1.36534	1.10217	673.9
206	Yunfu City	2012	0.516903	0.510817	15	1	0	16	4	12	0.755861	0.722499	0.0752487	0.756695	0.00245313	0.00241847	0.169822	17.6065	16848	3.01	401.57	1.95095	1.64344	287
207	NanNing City	2012	0.804201	1.04774	12	0	0	356	213	143	0.150808	1.26941	0.601816	0.134258	0.00446482	0.0445756	0.104607	15.0412	24613.5	12.14	417.95	4.44573	1.36868	713.5
208	Wuzhou City	2012	0.997238	0.947252	13	1	0	18	13	5	0.384413	0.385542	0.166257	0.152801	0.00160256	0.00474052	0.0917701	19.1226	19982.7	11.52	469.92	1.35272	1.07147	329.5
209	Yulin City	2012	1.08952	0.856664	12	1	0	20	13	7	0.118297	0.639163	0.41507	0.340248	0.0017085	0.00364692	0.343927	17.7218	15515.8	6.42	297.15	1.52233	0.899156	391.7
210	Yulin City	2012	1.20149	0.81249	10	1	0	72	49	23	0.271167	0.809687	0.303066	0.0935787	0.00264335	0.00222792	0.0336835	17.4808	13886.9	8.86	834.77	1.43932	0.904736	691.9
211	Haikou	2012	0.790536	0.905959	13	0	1	108	56	52	0.0457475	2.78279	0.410957	0.300746	0.00138751	0.0714703	0.324971	13.9046	27256.4	15.09	701.04	6.11752	1.41104	161.6
212	Sanya City	2012	0.990663	0.973308	12	1	0	6	3	3	0.111488	3.16893	0.243633	0.910036	0.00291859	0.0771867	0.0293598	24.9978	32711.4	6.88	298.33	2.94838	3.05004	57.3
213	Chongqing	2012	0.930367	1.02372	13.5	0	1	1458	622	836	0.0402534	0.752148	0.0860866	0.749655	0.00206813	0.0200447	0.294355	26.7	25131.5	6.71	601.26	2.98574	0.979559	3343.4
214	Chengdu City	2012	1.10628	0.82105	12	1	0	2339	955	1384	0.129196	1.06894	0.0342079	0.290198	0.002616	0.0584368	0.368849	12.0881	38662.7	13.43	2551.57	4.42128	1.93996	1173.3
215	Zigong City	2012	1.12794	0.632623	13	1	0	69	20	49	0.426638	0.465062	0.710964	0.205052	0.00190114	0.00931872	0.0620964	14.5572	21998.4	7.25	1049.65	1.348	1.02382	328.5
216	Panzhihua City	2012	0.818338	0.914566	13.5	1	0	49	20	29	0.0767893	0.272344	0.662652	1.05095	0.00250885	0.0193441	0.0224706	14.6173	40519.2	10.41	341.6	1.75381	1.11682	111.9
217	Luzhou City	2012	1.10367	1.06027	14.1	1	0	27	13	14	0.377578	0.421235	0.355249	0.312231	0.00156304	0.0081542	0.011393	20.6037	16315.4	7.74	696.95	1.78778	0.44091	505.2
218	Deyang City	2012	0.767834	1.01231	13	1	0	80	27	53	0.579247	0.410005	0.372361	0.994375	0.00238217	0.0139711	0.152038	13.0179	24117.2	9.56	1054.63	1.96263	1.36743	391.5
219	Mianyang City	2012	0.906282	0.970546	13	0	0	130	66	64	0.533522	0.596187	0.178307	0.37905	0.0027972	0.0188794	0.103761	18.6091	18153.2	12.1	790.32	2.38641	1.64477	545.4
220	Guangyuan City	2012	1.23039	1.11688	13	1	0	16	5	11	0.699486	0.710851	0.0999951	1.14872	0.00860357	0.00189445	0.0455856	33.6364	12497.7	4.82	204.45	2.4861	0.530895	311.7
221	Suining City	2012	1.38486	1.11352	13	1	0	40	13	27	1.01988	0.481193	0.286175	0.090141	0.0024377	0.00330098	0.0426902	19.5361	14028.2	5.7	800.32	1.6772	0.545545	376.1
222	Neijiang City	2012	1.10131	0.897969	12	0	0	27	8	19	0.544036	0.335578	0.474567	1.12143	0.00229763	0.00521027	0.0202305	14.5196	17673.4	2.35	906.56	1.32362	0.46322	426.6
223	Leshan	2012	1.03614	0.967008	13	1	0	68	19	49	0.306629	0.4195	0.0933653	0.100055	0.00351519	0.0120282	0.0575032	16.2579	20387.4	6.78	462.09	1.99665	0.852793	355.1
224	Nanchong City	2012	0.360094	1.01704	15	1	0	18	5	13	0.889807	0.492546	0.0167859	0.256179	0.00284046	0.00819695	0.0223475	23.6152	12585	6.8	774.19	1.96753	0.423004	759.6
225	Meishan City	2012	0.858687	17.2926	13	0	0	57	9	48	0.62704	0.442035	0.0048875	0.121741	0.00285213	0.00588042	0.0158445	18.4839	17557.4	5.99	650.23	1.75267	0.402051	350.4
226	Yibin City	2012	0.555162	0.854995	13	1	0	42	11	31	0.36798	0.370584	0.515917	0.490077	0.00303593	0.00430022	0.0394641	17.6249	18695.9	5.38	682.34	1.68159	1.17374	546.6
227	Guang'an City	2012	0.977868	0.957237	15	1	0	20	9	11	0.763556	0.559195	0.274295	0.301826	0.00127492	0.00143436	0.0632548	19.7629	15706.9	2.59	820.35	1.69963	0.391696	468.5
228	Dazhou City	2012	1.54643	1.99676	13	1	0	25	10	15	0.572657	0.464728	0.631735	0.933921	0.00336197	0.00284488	0.0101865	21.1679	13878.5	4.52	983.6	1.62846	0.519236	695.6
229	Ya'an city	2012	0.952676	0.858315	13	1	0	21	15	6	0.522138	0.445637	0.005935	0.387053	0.00203379	0.0263054	0.00677156	23.365	17550	4.56	372.04	2.31941	2.77168	156.5
230	Bazhong City	2012	1.3411	0.891966	16	1	0	7	4	3	0.35035	0.776172	0.270346	0.770051	0.0006526	6.972e-05	0.0181923	42.9218	7932.61	0.59	541.41	1.97798	0.309429	390
231	Ziyang City	2012	1.82873	0.915376	13	1	0	43	11	32	0.537703	0.401436	0.730166	2.16115	0.00141919	0.00012578	0.011951	15.6433	18305.5	4.21	672.87	1.3613	1.12294	505.9
232	Guiyang City	2012	1.26082	1.03427	17	1	0	342	162	180	0.108557	1.2695	0.787345	0.0210163	0.00658664	0.104425	0.187621	20.545	26090.2	6	934.5	4.63084	1.88559	374.5
233	Liupanshui City	2012	1.60926	0.983973	18	1	0	33	16	17	0.0953817	0.539997	0.248956	0.476676	0.00252348	0.00274233	0.0642246	25.463	17560.2	6.81	1049.16	1.60372	0.525777	322.5
234	Zunyi City	2012	0.321607	0.83344	17.5	1	0	63	28	35	0.431037	0.917978	0.568311	0.343039	0.00149948	0.00689072	0.0143445	23.8254	14929.9	4.43	660.49	1.96428	0.932243	771.4
235	Anshun City	2012	0.708357	0.943449	16	1	0	13	6	7	0.253219	1.18528	0.0824427	0.72178	0.00112895	0.00461568	0.0311492	37.0914	10487.1	3.69	514.38	2.3634	0.670002	284.4
236	Kunming City	2012	0.664793	1.07819	14	1	0	484	255	229	0.109453	1.06881	0.0849883	0.675062	0.00396341	0.0664213	0.302293	17.453	32059	14.36	590.79	5.64734	1.84682	543.5
237	Qujing City	2012	0.479089	0.577013	13	1	0	13	7	6	0.429419	0.531662	0.225365	0.347105	0.00254854	0.00410449	0.0113612	20.1355	16398.9	10.86	470.64	1.61866	0.931221	637.4
238	Yuxi City	2012	0.415753	0.435258	10	1	0	24	10	14	0.207968	0.446778	0.355094	0.455761	0.00378987	0.00629939	0.0335135	16.8729	29827.9	15.21	428.19	1.63357	0.982531	214.1
239	Baoshan City	2012	0.317902	0.326496	13	1	0	2	0	2	0.462946	1.06872	0.293905	0.59555	0.00360577	0.00394131	0.0239578	36.3044	10671.3	3.56	181.8	2.0398	0.578013	255.6
240	Zhaotong City	2012	0.389416	0.92625	16	1	0	2	1	1	0.475784	0.634161	0.500868	0.109955	0.00146354	0.00102434	0.00092748	44.6521	7296.71	4.41	380.67	2.14018	0.484147	583.3
241	Lijiang City	2012	0.478516	0.963003	13	1	0	2	1	1	0.215831	0.95719	0.167544	0.820864	0.00379843	0.0102773	0.0253168	50.2898	11692.2	13.19	120.24	3.39605	0.642435	119
242	Pu'er City	2012	0.42942	0.937889	13	1	0	5	2	3	0.22896	0.901401		0.552	0.00196051	0.00339571	0.0312963	46.3643	9901.29	8.62	54.41	2.23321	0.515965	251.7
243	Lincang City	2012	0.448597	0.553634	12	1	0	14	3	11	0.298855	0.629543	0.68228	0.0271036	0.00187617	0.00241836	0.807964	45.5052	9963.67	5.75	119.91	1.74532	0.239878	236.4
244	Xi'an City	2012	1.24594	0.948034	13	1	1	2013	1114	899	0.095382	1.21624	0.112769	0.657991	0.00368834	0.0909499	0.188163	13.6848	34720	11.06	1598.99	4.75499	0.992496	796
245	Tongchuan City	2012	0.998668	0.971097	14.5	1	0	5	1	4	0.19274	0.435549	0.41764	1.04011	0.00268902	0.00320281	0.0028677	26.3235	22091.7	6.06	315.5	1.64871	0.524717	85.3
246	Baoji City	2012	1.34963	0.973687	14	1	0	57	18	39	0.287754	0.374137	0.378796	0.240653	0.0030454	0.0077726	0.0342314	14.8097	24989.2	9.01	395.48	1.51633	0.824335	383.9
247	Xianyang City	2012	1.25558	1.12854	13.5	1	0	80	37	43	0.532615	0.471823	0.522672	0.311351	0.00337079	0.0222934	0.0173685	15.0198	21702.2	10	1723.48	1.4085	0.527029	527.9
248	Weinan City	2012	1.07355	0.953554	14	0	1	472	453	19	0.219724	0.594559	0.407917	0.16613	0.00515071	0.00299628	0.0127636	21.0095	14736.6	13.42	806.31	1.70762	0.45176	565.1
249	Yan'an City	2012	0.751104	1.04194	12	1	0	15	6	9	0.393284	0.255744	0.494505	1.03583	0.00223714	0.0123386	0.00343458	20.7897	39273.2	4.2	130.71	1.1519	0.812856	235.4
250	Hanzhong City	2012	1.14952	0.952264	13	1	0	21	3	18	0.459898	0.857277	0.266425	0.509803	0.00246692	0.00855816	0.00453921	25.9533	14985.6	4.9	1012.41	1.95516	0.543361	384.3
251	Yulin City	2012	1.5399	1.19398	13	1	0	20	7	13	0.445185	0.319119	0.850454	5.97736	0.00359868	0.00419194	0.00109209	14.94	54005.7	8.94	77.37	1.42362	1.20753	374.6
252	Ankang City	2012	0.840591	1.03516	13.5	0	0	7	4	3	0.673195	0.708367	0.642396	1.4021	0.00282738	0.00634706	0.00329518	32.6584	12810.1	4.81	279.57	1.97635	0.377552	306
253	Shangluo City	2012	1.09474	0.827359	13.5	0	0	20	15	5	0.413246	0.762256	0.340567	0.173337	0.0027894	0.00593368	0.0115246	31.662	12280.2	3.23	207.37	1.74994	0.479003	248.8
254	Lan'Zhou City	2012	0.992234	1.04191	15	1	0	271	141	130	0.0348451	1.04011	0.643774	0.275279	0.00312536	0.0953764	0.137002	12.9553	30485.9	10.48	1264.58	5.28329	1.38161	321.5
255	Jiayuguan City	2012	1.07559	0.935372	24	1	0	6	2	4	0.0263051	0.205207	1.14024	0.229349	0.00173649	0.016399	0.199734	7.2914	81288.6	18.88	67.33	2.07848	0.677215	19.8
256	JinChang City	2012	0.880757	0.947052	15	1	0	24	9	15	0.0130188	0.246702	0.36409	1.1019	0.00280112	0.0035439	0.891469	13.7967	36828.1	19.08	76.38	1.47423	0.568798	46.7
257	Baiyin City	2012	1.25483	1.08981	13	1	0	22	9	13	0.138942	0.549468	0.1963	0.253823	0.00428336	0.00167046	0.0768272	26.0145	17846	12.04	141.32	1.71858	0.591712	175.7
258	Tianshui City	2012	0.988587	1.01646	12	1	0	13	5	8	0.303329	1.05739	1.2722	0.0014113	0.00340599	0.00920628	0.0472887	38.5455	8891.94	4.51	225.96	2.38544	0.524428	375.7
259	Wuwei City	2012	0.372956	0.779977	14	1	0	9	6	3	0.297664	0.720708	0.325954	0.519944	0.00354505	0.00822368	0.00873941	35.8888	13245.8	2.71	200.39	2.22216	0.239607	190
260	Zhangye City	2012	0.772543	0.995335	13	1	0	12	4	8	0.196557	1.0259	0.343828	0.166272	0.00519519	0.0150199	0.00391947	29.2388	17090.5	7.67	121.46	2.0323	0.57102	130.8
261	Pingliang City	2012	1.21462	0.936793	14	1	0	3	0	3	0.399634	0.663082	0.541193	0.947185	0.00392267	0.00291667	0.00357615	38.23	11020.1	10.33	278.41	2.36364	0.51967	234
262	Jiuquan City	2012	1.02951	0.990082	16	1	0	30	19	11	0.14678	0.642363	0.563815	0.372962	0.00350824	0.00703644	0.00799576	15.4774	36799.2	10.66	120.23	1.67341	0.762636	98.8
263	Qingyang City	2012	0.432229	0.836776	16	1	0	16	11	5	1.36663	0.385122	0.459224	0.55163	0.00420994	0.00548494	0.00345714	29.9959	16863.1	8.19	374	1.41631	0.898685	262.3
264	Dingxi City	2012	0.938495	0.970361	13	1	1	12	7	5	0.625277	1.58457	0.452751	0.905386	0.00187237	0.00240837	0.00583664	66.5876	5759.67	4.6	110.2	2.90854	0.654668	296.3
265	Longnan City	2012	0.697412	0.792101	13	1	0	4	3	1	0.39633	1.44016	0.583986	0.635142	0.00329128	0.00188417	0.00158723	65.0704	6220.05	1.27	124.88	3.18833	0.281822	284.9
266	Xining City	2012	0.867798	0.971833	14	1	0	61	27	34	0.0542548	0.865608	0.612775	0.100041	0.00191771	0.0311627	0.0692874	21.7749	25880.2	8.97	1799.22	5.43114	0.673365	198.5
267	Yinchuan City	2012	1.93634	1.93932	13	1	1	97	46	51	0.035353	0.77691	0.198983	0.153787	0.00421408	0.0729667	0.0760351	16.2255	39846.2	18.05	433.71	3.81538	1.73451	167.2
268	Shizuishan City	2012	1.14793	0.97288	11	1	0	21	10	11	0.0999474	0.462943	0.0832127	0.479066	0.00143232	0.0493236	0.0769937	18.9557	39168.1	15.25	213.62	2.0749	0.501464	74.2
269	Wuzhong City	2012	1.23076	0.997913	12	1	1	4	0	4	0.0876315	0.567981	0.351837	0.247218	0.00323468	0.00889892	0.0429212	44.4206	17034.5	11.74	356.19	2.18104	0.487218	141.6
270	Guyuan City	2012	0.736024	0.902215	14	1	0	5	1	4	0.27551	1.84564	0.328093	0.346209	0.00405327	0.00167302	0.000342538	85.8249	8895.05	7.11	102.7	2.2534	0.345458	154.2
271	Zhongwei City	2012	0.975847	1.0711	12	1	1	6	3	3	0.095344	0.886507	0.329245	0.0901522	0.00627817	0.00393126	0.0291986	40.2429	16056.8	13.29	58.65	2.19065	0.373151	120
272	Urumqi	2012	1.04499	0.855845	17	1	0	169	63	106	0.00344052	1.38724	0.573801	0.461849	0.00338524	0.0527362	0.327485	14.75	42991.5	8.84	262.96	4.02403	1.56681	257.8
273	Karamay	2012	1.07317	0.679374	9	1	0	17	4	13	0.052802	0.1304	0.184952	0.809075	0.00294525	0.0111649	0.0186065	8.65608	97319.6	23.12	48.58	1.33108	1.90623	37.6
1	Beijing	2013	1.22058	1.00896	8	0	1	11344	6692	4652	0.00166306	3.4431	1.57331	0.674348	0.0041001	0.0447659	1.36873	21.4028	107142	7.72	1021.74	6.25535	5.62275	1316.3
2	Tianjin City	2013	1.11716	0.974864	12	1	0	2916	1518	1398	0.0173624	0.948855	0.596634	1.42145	0.00286922	0.0487967	0.00973415	17.7396	81811	15.14	1110.56	2.93232	3.64069	1004
3	Shijiazhuang City	2013	1.20479	1.03674	10	1	0	362	129	233	0.348705	0.854257	0.314945	1.6017	0.00497512	0.0397782	0.178255	10.7521	32744.3	18.07	8248.04	2.69752	1.53104	1003.2
4	Tangshan City	2013	1.11853	0.91423	9.5	1	0	184	64	120	0.0751317	0.549744	0.0380874	0.86962	0.00403769	0.015129	0.128193	8.12223	55932.9	10.07	781.83	1.64793	1.81981	738.7
5	Qinhuangdao City	2013	0.887354	1.01193	10	0	1	75	26	49	0.463372	1.22826	0.55787	0.852766	0.0052883	0.0580543	0.231724	17.1393	26935.6	21.59	1749.9	2.90843	0.693253	292.7
6	Handan	2013	0.950368	0.855652	10	1	1	121	44	77	0.411714	0.696533	0.214705	0.0172404	0.00203634	0.00846881	0.0729567	11.9919	20798.2	22.65	3010.37	1.80515	1.47096	994
7	Xingtai city	2013	0.785658	0.918955	10	1	0	47	13	34	0.594015	0.605956	0.028562	0.536513	0.00233058	0.0062598	0.0706713	16.1535	14200.8	15.74	2043.29	2.35252	0.495265	762.9
8	Baoding City	2013	1.04998	1.02407	13	1	1	410	158	252	0.535741	0.580206	0.261919	0.0424042	0.00435768	0.0222774	0.110246	15.8532	16848.5	22.79	3269.72	2.16571	0.533572	1163.9
9	Zhangjiakou City	2013	0.954904	0.973093	9.5	1	0	44	19	25	0.39417	0.938998	0.0350243	0.777536	0.00212134	0.00337139	0.0182429	22.3858	19043.1	15.79	2269.41	2.46865	0.461128	466.9
10	Chengde City	2013	1.04047	0.802486	10	0	1	15	4	11	0.395199	0.633908	0.114558	0.261145	0.00540541	0.0110317	0.0124543	20.5767	22724.7	14.83	465.04	2.13039	0.818325	378.1
11	Cangzhou City	2013	0.478285	0.979271	10	1	0	80	17	63	0.18533	0.714368	0.197154	0.688451	0.00175887	0.0071339	0.0528264	11.6964	26983.6	17.63	2919.67	1.55042	0.587013	754.3
12	Langfang City	2013	0.925562	0.969883	10	1	1	93	30	63	0.278832	0.706464	0.0393165	0.189531	0.00355303	0.0206361	0.187895	15.0495	31093.2	10.74	2817.81	2.81009	1.08176	422.4
13	Hengshui City	2013	1.06703	0.976543	10	0	1	51	9	42	0.551331	0.615178	0.0523809	0.2429	0.00308042	0.0034219	0.219138	17.3387	16131.4	16.76	692.4	2.56827	0.42605	447.5
14	Taiyuan City	2013	0.769954	0.786383	10	0	1	402	184	218	0.032959	1.25688	0.358224	0.0478604	0.00477987	0.103055	0.235202	13.2253	42604.2	12.53	1899.6	7.01718	3.54014	367.5
15	Datong City	2013	1.05287	0.945048	11	1	0	60	17	43	0.111277	1.0034	0.0555243	1.23249	0.00612745	0.00888919	0.0306097	24.1937	18602.5	11.47	849.18	3.31734	0.494366	337.5
16	Yangquan City	2013	0.999082	0.81392	11	1	0	28	7	21	0.0442496	0.704404	0.054561	0.621574	0.0031889	0.00931123	0.0215999	14.1151	29809.2	8.65	1083.59	2.88593	1.07044	132.7
17	Changzhi City	2013	1.00085	0.887309	11.5	0	1	82	31	51	0.0986181	0.47285	0.214848	0.172467	0.00543872	0.00956172	0.0489695	18.4356	25494.7	5.37	2125.15	2.07451	1.14812	338.6
18	Jincheng City	2013	0.919841	0.827818	11	1	0	51	15	36	0.065102	0.534027	0.13431	0.659755	0.0051353	0.00281259	0.0551283	15.2451	30533.6	14.91	2574.83	2.52595	1.37417	219.3
19	Shuozhou City	2013	0.994115	0.728854	11	1	0	29	20	9	0.0585022	0.677316	0.816767	2.30686	0.00628834	0.000574541	0.00705845	15.0493	38225.5	7.28	175.51	1.32531	0.90978	174.4
20	Jinzhong City	2013	0.966329	0.877092	10	1	0	37	15	22	0.227039	0.727776	0.955312	1.69379	0.00622825	0.0360275	0.0269029	20.8988	20073.4	16.62	461	2.68353	0.80919	330.5
21	Yuncheng City	2013	1.0502	0.970431	9	1	0	70	23	47	0.440525	0.867418	0.208317	0.225628	0.00484148	0.00888017	0.0948262	20.1002	14153.2	8.7	568.48	2.04935	0.794057	522.4
22	Xinzhou City	2013	1.08779	0.987601	11	1	0	40	17	23	0.242015	0.806039	0.174465	0.892319	0.00439739	0.00607739	0.0186827	32.558	13641.9	9.15	279.62	3.12464	0.833193	311.4
23	Linfen City	2013	0.970048	1.04495	11	0	0	46	25	21	0.229317	0.551453	0.409655	0.103843	0.00612171	0.0101271	0.0362836	21.6736	18574	6.55	612.16	2.15676	0.637778	427.2
24	Luliang City	2013	0.653253	0.64064	11	1	0	30	14	16	0.282388	0.341785	0.15367	0.428864	0.00260203	0.00501371	0.0377283	23.7907	20206.9	10.44	210.31	1.95881	0.885449	393.9
25	Hohhot City	2013	0.755205	0.714589	12	1	0	133	68	65	0.0526699	1.97154	0.0832214	1.25882	0.00225225	0.0979735	0.0365269	10.878	72505.7	17.41	603.2	3.21396	1.0613	234
26	Baotou City	2013	0.679333	0.978094	12.5	1	1	102	46	56	0.0262449	0.881658	0.076091	0.0393375	0.00356591	0.0311556	0.037217	10.1415	97457.5	17.11	493.69	1.12919	1.26426	225
27	Wuhai City	2013	1.10477	1.13034	14	1	0	13	6	7	0.0142268	0.50273	0.165035	0.0755405	0.00351843	0.0055226	0.00353578	15.915	64888.2	13.78	315.34	1.86328	2.66928	55.3
28	Chifeng City	2013	0.985873	0.851289	14	1	1	32	14	18	0.166063	0.657165	0.63543	1.06323	0.00274402	0.00403963	0.0429003	20.6268	22747.8	13.44	176.16	1.26226	0.372255	464.3
29	Tongliao City	2013	1.17401	0.975663	16	1	0	10	4	6	0.156783	0.483698	0.100351	0.471494	0.00377358	0.00912017	0.00724985	16.7426	34746.4	10.58	253.09	0.787036	0.710646	321.2
30	Ordos City	2013	0.952216	0.99178	11	0	0	21	8	13	0.0187191	0.628486	0.251493	3.07694	0.00381619	0.00276798	0.0178004	13.112	160798	108.37	106.28	1.18665	0.768905	154.3
31	Hulunbeir	2013	0.549773	0.480942	18	1	0	3	0	3	0.10392	0.71126	0.314002	0.72681	0.0042684	0.00597867	0.102733	21.9507	35394.9	19.41	232.3	1.20908	0.998006	253.2
32	Bayannur City	2013	1.19118	0.993097	13	1	0	9	6	3	0.3002	0.432687	0.196949	1.91875	0.00227273	0.00438919	0.106077	23.0321	28558.1	15.82	253.14	1.47072	0.483898	183.2
33	Wulanchabu	2013	0.704761	3.60545	13	1	0	7	1	6	0.494456	0.60187	0.0491415	0.35036	0.00102881	0.00726191	0.00348138	30.1383	18443	27.49	596.39	1.30336	0.407097	283.3
34	Shenyang city	2013	0.86653	0.916581	10	1	0	810	528	282	0.104284	0.848461	0.966002	5.15345	0.00480349	0.0527497	0.123964	12.3109	64563.7	14.82	1511.35	2.83636	3.15371	727.1
35	Dalian City	2013	1.10666	1.00418	11	1	1	1398	1040	358	0.110618	0.84313	0.99753	4.7243	0.00460177	0.0467075	0.547654	14.1624	84882.1	14.48	1173.51	2.69126	4.26904	591.5
36	Anshan City	2013	0.895447	1.03757	11	1	0	148	61	87	0.0634866	0.789861	0.041888	0.0449486	0.00432825	0.0107321	0.115213	12.404	49143.8	9.42	1911.87	1.50183	0.781867	349.8
37	Fushun City	2013	1.16146	1.02973	12	1	0	51	31	20	0.0679913	0.567549	0.410317	0.473297	0.00565885	0.0202963	0.0496216	17.0777	40317	9.68	1011.51	1.38479	1.17466	218
38	Benxi City	2013	0.93783	0.971378	10	1	0	30	8	22	0.126818	0.588235	0.970384	3.20877	0.00358423	0.00975772	0.231558	15.2807	51491.2	10.94	616.6	1.38957	1.5806	152.3
39	Dandong City	2013	0.952742	1.11451	12	1	0	34	16	18	0.185919	0.752984	0.987595	2.57573	0.00382166	0.0122595	0.28615	20.2581	30251.5	13.4	833.69	1.94254	0.962653	239.7
40	Jinzhou City	2013	0.943273	0.934234	10	1	0	33	10	23	0.141766	0.740119	0.943115	3.07713	0.00123326	0.0278735	0.161391	16.6716	28818.8	11.01	1183.88	1.84497	1.14432	305.9
41	Yingkou City	2013	1.01471	0.943296	11	1	0	66	18	48	0.210307	0.759484	0.970745	5.0796	0.0029274	0.00947914	0.273845	16.3741	42581	7.84	1307.41	1.85785	1.52959	232.5
42	Fuxin City	2013	0.71078	1.01729	13	1	0	30	16	14	0.365727	0.690265	0.96774	2.53834	0.0015873	0.0239079	0.0335688	27.9679	21116.4	6.49	1581.63	2.32287	0.738618	191.1
43	Liaoyang City	2013	0.949552	0.926956	10	1	0	16	4	12	0.0777072	0.489355	0.999189	4.29044	0.00415755	0.00945	0.0527207	15.0699	39340.6	15.16	812.12	1.9475	1.26129	180
44	Panjin City	2013	0.928884	0.965507	13	1	0	34	8	26	0.20125	0.356857	0.950007	1.61005	0.00553042	0.00485581	0.0598948	14.4523	68672.2	14.4	2552.99	1.39906	1.09322	129
45	Tieling City	2013	0.807699	1.05195	9.5	1	0	34	14	20	0.135634	0.582016	0.983996	2.895	0.00365827	0.00592713	0.0513026	21.2876	22390.4	18.99	665.55	1.57059	1.56428	301.9
46	Chaoyang City	2013	1.51004	1.15114	14	1	0	20	8	12	0.584952	0.568993	0.978269	2.54282	0.00379075	0.00145862	0.0409095	22.8404	19340.2	6.61	533.42	1.87346	0.723268	339.5
47	Huludao City	2013	1.40814	1.11806	11	1	0	37	17	20	0.208899	0.852665	0.673612	0.430806	0.00369244	0.00300179	0.106157	23.2952	18150.8	5.66	419.13	2.4994	1.31766	279.9
48	Changchun City	2013	1.0268	0.84594	13	1	1	375	187	188	0.0834697	0.756869	0.011578	0.0995287	0.00202802	0.0533842	0.252726	12.6513	42297.8	18.58	759.7	2.85052	1.24533	752.7
49	Jilin City	2013	0.883948	0.866503	19	1	0	90	50	40	0.0729675	0.847853	0.274323	0.353838	0.0019755	0.023571	0.0260744	12.5242	38840.5	7.39	492.07	1.18532	1.35237	429.1
50	Siping City	2013	1.00176	1.11118	15	1	0	16	7	9	0.406262	0.628952	0.314743	0.401873	0.00266059	0.0109379	0.0178866	14.7439	23491.3	9.28	548.28	1.14078	0.399042	328.4
51	Liaoyuan City	2013	0.925746	0.784089	20	1	0	6	5	1	0.0595136	0.550296	0.368739	0.588798	0.00402376	0.0050361	0.0194728	13.3944	36542.3	11.09	1071.27	0.926166	0.557884	121.9
52	Tonghua City	2013	0.769804	0.719897	15	1	0	25	14	11	0.102275	0.67208	0.0544042	0.189944	0.00322086	0.0054368	0.0364587	19.9952	28774.5	9.02	595.17	1.31041	3.64366	222.3
53	Baishan City	2013	1.09547	0.856144	22	1	0	7	3	4	0.0568138	0.534399	0.0830133	0.336441	0.00521034	0.000734854	0.027008	20.3604	33767.4	7.06	210.82	1.3342	0.8849	127.1
54	Songyuan City	2013	1.00487	0.870139	16	1	0	6	3	3	0.0442659	0.766625	0.259663	0.314831	0.00132236	0.0011629	0.00338087	9.70063	37127.4	13.36	428.83	0.753858	0.176631	283
55	Baicheng City	2013	1.00079	0.973837	13.9	1	0	1	0	1	0.193699	0.758497	0.375908	0.679509	0.00266667	0.00964992	0.010974	22.5374	22148.1	5.34	197.23	1.27376	0.455467	199.1
56	Harbin City	2013	0.945326	1.17811	12	0	1	989	604	385	0.0600956	1.54028	0.151243	1.42252	0.00305588	0.0494757	0.0807716	14.1474	33535.8	10.04	668.4	2.94279	1.6788	995.2
57	Qiqihar City	2013	1.84885	1.0447	11	1	0	112	48	64	0.0382691	1.10523	0.391621	0.611414	0.00222816	0.00920197	0.0415055	8.47894	14691.8	6.82	317.02	1.78924	0.897103	557
58	Jixi City	2013	0.885653	0.995912	15	1	0	19	9	10	0.232813	0.838048	0.583563	0.450598	0.00288684	0.00489871	0.130328	13.5577	20305.2	7.54	370.43	2.04369	0.494299	186.6
59	Hegang City	2013	0.874794	0.712651	10	1	1	11	5	6	0.0201374	0.57863	0.990963	0.995503	0.00347364	0.00536271	0.0157891	23.375	19707.3	6.53	146.69	2.43909	1.21024	107.8
60	Shuangyashan City	2013	0.953496	0.820223	12	1	0	18	8	10	0.500976	0.539944	0.241286	1.22934	0.00251601	0.00138451	0.133874	18.5293	24613	7.64	280.97	1.79436	0.582847	149.8
61	Daqing City	2013	1.74435	1.20719	11	1	0	136	27	109	0.242891	0.207157	2.12234	2.07351	0.00159585	0.0247735	0.0499551	4.42504	98270.9	24.88	267.08	0.670444	1.38056	282.6
62	Yichun City	2013	1.02875	1.07259	10	1	0	6	1	5	0.0652855	0.993245	0.323078	1.71772	0.00573833	0.000868506	0.0462097	34.9869	15382.8	11.17	40.32	2.15629	0.547748	123.2
63	Jiamusi City	2013	1.12815	0.896822	12	1	0	18	6	12	0.172274	1.68279	0.403336	0.8388	0.0026253	0.0185605	0.177569	25.1611	21770.4	6.84	421.76	1.94157	0.314931	242.1
64	Qitaihe City	2013	1.11137	0.987128	8	1	0	27	11	16	0.113269	0.876215	0.0187862	0.63367	0.00255037	0.00183152	0.00628345	26.1887	17421.3	8.53	156.03	2.27011	0.239734	92
65	Mudanjiang City	2013	1.10321	1.05987	14	1	0	31	11	20	0.0233834	1.04291	0.255831	0.359728	0.00424005	0.0193336	0.620056	18.2001	31227.9	11.02	377.12	1.36057	1.07416	259
66	Heihe City	2013	0.806068	0.9413	12	1	0	11	3	8	0.0110959	1.97883	0.374362	0.796957	0.00216775	0.00595685	0.666572	34.0026	15066.9	7.94	14.57	1.95785	0.865954	171.5
67	Suihua City	2013	0.687361	0.796536	16	1	0	23	14	9	0.580978	1.27499	0.646031	0.584958	0.00321691	0.00183567	0.013613	23.2889	14161.7	26.47	315.28	1.11677	0.308805	556.2
68	Shanghai	2013	0.942607	1.32059	7.5	1	1	4929	2934	1995	0.00530832	1.67492	0.962009	2.55937	0.00316047	0.035242	1.26546	20.9637	109176	7.28	2646.23	5.2594	5.68961	1432.3
69	Nanjing City	2013	0.977844	0.842597	11	1	0	3009	1962	1047	0.0718377	1.2626	0.850874	2.0794	0.00533808	0.125556	0.43101	10.6207	82541.7	19.84	976.3	3.97438	4.71527	643.1
70	Wuxi City	2013	0.605596	0.747511	10	0	1	2022	1011	1011	0.0761086	0.882624	0.71792	0.0727722	0.00367941	0.0235898	0.540055	8.81632	113265	25.06	1476.69	2.39324	4.93359	472.2
71	Xuzhou	2013	0.680739	0.77013	13	1	0	553	300	253	0.1296	0.890052	0.514151	0.947994	0.00290549	0.0135379	0.0878083	13.4273	29181.1	11.49	1074.29	1.40792	2.43204	1006.9
72	Changzhou City	2013	0.923103	0.939446	10	1	1	1430	762	668	0.104608	0.876187	0.0804866	0.500882	0.00281818	0.0290525	0.414866	9.58282	78932	16.05	1244.58	2.4459	5.29119	365.9
73	Suzhou City	2013	0.401862	0.53536	10	1	0	4182	2503	1679	0.183289	0.868896	0.457771	1.31652	0.00387837	0.030885	1.47196	9.31708	131839	24.05	745.24	2.73	6.29737	653.8
74	Nantong city	2013	0.737634	0.715268	11	1	1	687	349	338	0.281143	0.788938	0.765241	1.5025	0.0027187	0.00995068	0.366443	11.4392	43520.5	17.97	1395.92	2.35182	3.30766	766.5
75	Lianyungang City	2013	1.04658	0.969174	13	1	1	100	48	52	0.171235	0.890314	0.340377	0.793932	0.00557103	0.00722626	0.230366	20.2967	22745.3	17.8	655.61	1.70189	2.44585	520.2
76	Huaian city	2013	0.874999	0.912284	12.5	1	1	159	91	68	0.184738	0.91557	0.124884	0.0389563	0.00354081	0.0120933	0.105169	17.8608	25825.7	9.79	908.39	1.43629	2.30651	553
77	Yancheng City	2013	0.773888	0.623099	12	1	0	323	163	160	0.165076	0.825366	0.0683615	0.0135298	0.00826953	0.00666315	0.116331	15.9867	27941	10	901.34	1.54677	3.56143	823.8
78	Yangzhou	2013	0.461322	0.6512	11	1	0	498	299	199	0.35301	0.787634	0.238572	0.324089	0.0031483	0.0177723	0.181045	9.81785	46832.8	10.09	1001.21	1.89997	3.2774	459.8
79	Zhenjiang	2013	0.9956	0.940496	11.5	1	0	872	623	249	0.0820934	0.80597	0.119355	0.657501	0.00359389	0.0305563	0.210507	9.77791	71293.9	20.46	954.71	1.93143	3.73948	271.8
80	Taizhou City	2013	0.466139	0.466613	11	1	1	336	164	172	0.251563	0.77937	0.36961	0.381884	0.00265692	0.00966699	0.215041	11.4341	39211.3	13.47	1041.93	1.95839	2.24235	507.8
81	suqian city	2013	0.612385	0.553018	13	1	1	101	30	71	0.607296	0.803975	0.246421	0.660489	0.00183609	0.00306432	0.120583	18.2364	19761	10.23	782.49	1.61619	2.9644	572.1
82	Hangzhou City	2013	1.16709	1.05135	10	0	1	2397	1092	1305	0.111282	1.20597	0.302817	0.285729	0.0045743	0.0667733	0.48385	10.2563	82798.5	12.04	1469.43	4.81195	5.40587	706.6
83	Ningbo City	2013	1.19156	1.09668	9	0	1	1828	635	1193	0.169233	0.831396	0.678441	0.194603	0.00419527	0.0256729	0.871607	13.1843	86235.6	12.61	924.79	3.53966	3.99788	580.2
84	Wenzhou city	2013	0.855956	1.07178	8	0	1	692	148	544	0.101608	0.929281	0.444057	0.583396	0.00427987	0.00980649	0.318678	10.9384	34809.4	17.6	1272.11	3.71229	2.28135	807.2
85	Jiaxing City	2013	1.13461	1.01644	8.5	1	0	593	197	396	0.168591	0.732774	0.106363	0.0404364	0.00544794	0.0184247	0.624954	9.63773	63827.1	13.91	882.95	2.83789	3.97434	345.9
86	Huzhou	2013	0.912319	0.972364	9	1	0	414	164	250	0.278241	0.759932	0.473249	0.414292	0.00400697	0.0101611	0.327426	9.28972	48286.5	18.48	699.3	2.6195	3.5882	262.5
87	Shaoxing City	2013	0.568425	0.497891	9	1	0	476	171	305	0.361406	0.794567	0.197841	0.131986	0.00408778	0.0175531	0.520873	7.86703	62974.6	11.54	730.89	2.97767	5.08571	441.7
88	Jinhua City	2013	1.03094	1.1224	9	1	0	363	98	265	0.237921	0.949652	0.794764	0.402209	0.00385418	0.0171696	0.71741	10.8913	43887.5	16.61	461.54	3.76443	3.76616	473.4
89	Quzhou City	2013	0.924134	0.977171	9	1	0	114	37	77	0.264812	0.751045	0.636212	0.835774	0.00372055	0.0050893	0.221334	15.6648	29184.6	11.12	355.18	2.57292	2.98562	254.2
90	Zhoushan City	2013	1.24112	0.978944	10	1	0	158	42	116	0.354045	1.02918	0.145825	0.375615	0.00314795	0.0239476	0.843104	20.3928	67328.8	14.75	683.08	2.98073	2.11905	97.3
91	Taizhou	2013	0.642201	0.933507	8.5	1	0	338	99	239	0.282372	0.939867	0.425625	0.525679	0.0037515	0.00539024	0.429687	10.4343	37245.4	17.25	1027.08	3.01089	2.68343	594
92	Lishui City	2013	1.14832	1.09241	11	1	0	101	18	83	0.290856	0.8047	0.745001	0.690057	0.00464716	0.0150625	0.163102	19.874	26126.4	10.68	263.72	2.92137	1.95719	263.9
93	Hefei City	2013	0.690719	0.982536	12	1	0	947	431	516	0.180397	0.712968	0.434097	0.0255722	0.00274833	0.0623192	0.24108	13.5002	40771.2	22.72	2136.47	3.27153	4.12403	711.5
94	Wuhu	2013	0.871536	0.796332	13	1	0	418	201	217	0.217716	0.419691	0.138776	1.31556	0.0021287	0.0401693	0.16027	15.224	33876.9	23.53	1053.72	1.92138	8.23851	384.5
95	Bengbu	2013	0.840921	0.928977	12	1	0	198	102	96	0.739265	0.62009	0.143404	0.470499	0.00210693	0.0172477	0.105048	19.0007	17059.9	15.52	1289.79	2.05264	3.77986	366.6
96	Huainan City	2013	0.907958	0.936896	10	1	0	196	92	104	0.140628	0.481308	0.551212	0.107173	0.00543408	0.0331656	0.0381596	20.5796	20947.5	8.2	1059.7	2.5495	1.95188	243.3
97	Ma'anshan City	2013	1.49564	1.35825	12	1	0	264	72	192	0.159687	0.454743	0.330709	0.241175	0.00565348	0.022271	0.173662	15.6705	35224.4	14.64	1169.74	1.89228	3.00574	228.4
98	Huaibei City	2013	0.928596	0.912783	12	1	0	93	33	60	0.405494	0.374963	0.145826	0.583714	0.00126775	0.0154615	0.0412265	15.4508	20331.9	9.98	1405	2.09762	1.23306	214.5
99	Tongling City	2013	0.784004	0.721082	11	1	0	122	34	88	0.0131957	0.361797	0.168471	0.129597	0.00496653	0.0438801	0.529903	14.7801	57135.4	11.08	1273.52	1.7825	4.82647	74.2
100	Anqing City	2013	0.934619	0.770696	11	1	0	129	69	60	0.139529	0.613662	0.61452	0.860125	0.00248933	0.00657809	0.0787895	19.7234	14164.4	14.73	893.67	2.14565	1.99605	621.7
101	Huangshan City	2013	0.965789	0.900682	10.5	1	0	32	11	21	0.269006	0.920786	0.0287199	1.09422	0.00242542	0.0128399	0.105797	29.0724	19874.7	15.98	187.79	2.57979	2.3242	147.4
102	Chuzhou City	2013	1.12551	1.00379	13	0	0	151	63	88	0.30975	0.525283	0.609646	1.01159	0.00108477	0.0097297	0.105798	23.0976	15027.3	28.03	383.21	2.00469	1.38536	449.5
103	Fuyang City	2013	0.891134	0.999676	12	0	0	133	78	55	0.799572	0.809199	0.360576	0.508323	0.00259605	0.00335748	0.0796	29.4265	6268.1	7.33	1128.42	2.38472	0.608605	1053.2
104	Suzhou City	2013	0.92199	0.41441	12.5	1	0	43	19	24	0.507527	0.791617	0.14788	0.503273	0.00181698	0.00318523	0.032643	21.9517	9815.26	6.73	652.16	1.69025	0.612991	641.9
105	Lu'an City	2013	0.608587	1.00434	12	1	0	79	25	54	0.451817	0.684344	0.0955761	0.823915	0.00339982	0.00559174	0.0490841	28.3109	8752.36	6.4	526.46	2.32378	0.926993	716.7
106	Bozhou City	2013	0.756341	0.824375	12	1	1	55	29	26	1.23972	0.862333	0.205456	0.344713	0.00319625	0.00186775	0.0333735	26.0945	7764	8.08	750.36	1.83192	0.732881	632.9
107	Chizhou City	2013	0.841445	0.764174	12	1	0	48	25	23	0.352968	0.75041	0.0084035	0.733305	0.00325556	0.0131927	0.0549563	28.2699	17725.9	11.06	275.58	2.15558	1.3688	161.9
108	xuancheng city	2013	0.419881	1.23983	13	1	0	83	38	45	0.475356	0.63235	0.262863	0.670818	0.00329327	0.00402034	0.138062	24.3449	18698.7	10.05	331.06	1.93562	3.32259	280.2
109	Fuzhou City	2013	0.673407	1.04773	11.5	1	0	529	276	253	0.287189	1.00439	0.376188	0.129587	0.00305752	0.0485649	0.409603	11.4106	45159.7	13.3	1090.48	3.65716	1.6158	655.5
110	Xiamen City	2013	0.856913	1.01905	11	1	0	575	249	326	0.103248	1.0854	0.452351	0.357887	0.00294497	0.0775132	1.7256	17.1211	96864.4	18.14	1250.99	4.05021	3.1689	196.8
111	Putian City	2013	1.13589	1.08579	12.5	1	0	29	12	17	0.393461	0.619342	0.250639	1.06222	0.00359304	0.00548235	0.220073	10.7355	25419.6	3.71	973.28	1.74645	1.80504	334.2
112	Sanming City	2013	0.999518	0.953248	12	1	0	43	11	32	0.277035	0.615046	0.339137	0.845933	0.00481295	0.00865853	0.0684117	12.6803	33604.7	12.24	245.53	1.55654	1.80992	278.5
113	Quanzhou City	2013	0.769592	1.00494	11.5	1	0	484	103	381	0.123116	0.564036	0.218087	0.005071	0.00236481	0.0168724	0.346032	8.0915	46861.7	21.28	1228.89	1.80624	2.1855	703.5
114	Zhangzhou City	2013	0.872652	1.00359	12	0	1	132	36	96	0.122808	0.731667	0.388061	0.994006	0.00348675	0.0135048	0.269744	11.7286	28910.2	14.88	1432.67	1.42743	1.52676	489.5
115	Nanping City	2013	1.12517	0.980776	11.5	1	0	39	12	27	0.455696	0.764192	0.057225	0.7335	0.00652819	0.00747848	0.0935184	16.1077	22124.9	5.02	188.43	1.85375	0.963493	316
116	Longyan City	2013	1.10267	1.07672	12	1	0	117	34	83	0.20846	0.63562	0.286263	0.228527	0.00408893	0.00548182	0.134568	13.475	30880.3	8.86	185.88	1.44126	1.75748	302.6
117	Ningde City	2013	0.735462	1.06759	13	1	0	35	10	25	0.418317	0.61745	0.089638	0.189362	0.0038221	0.00264343	0.162801	15.0118	22570	7.06	305.92	1.76129	0.935231	347.2
118	Nanchang City	2013	0.912481	0.922205	12	1	0	323	139	184	0.0534847	0.717866	0.363517	0.0949338	0.00365965	0.10197	0.181093	12.5708	41734	15.28	2760.49	3.62371	1.29176	510.1
119	Jingdezhen City	2013	1.00664	0.871141	11	1	0	9	2	7	0.0494536	0.583905	0.150757	0.559244	0.00587935	0.0139308	0.102519	19.9031	26146.6	17.19	1088.84	1.51502	0.843292	166.3
120	Pingxiang City	2013	0.873165	0.795189	12	1	0	24	5	19	0.136986	0.566397	0.251026	0.162826	0.00392558	0.00535279	0.107046	18.7392	26255	7.82	813.93	1.25321	1.62987	193.6
121	Jiujiang City	2013	1.21457	1.0826	12	1	0	33	8	25	0.0864742	0.638374	0.441823	0.27461	0.00416404	0.0156654	0.184024	21.1148	20116.7	22.92	1091.82	1.75753	1.12959	508.1
122	Xinyu City	2013	0.91496	0.888501	11	1	0	21	9	12	0.109016	0.622931	0.0095596	0.0797592	0.00304208	0.0239885	0.15274	15.0469	44559.1	12.21	495.81	1.41641	1.6283	121.5
123	Yingtan City	2013	0.847688	0.749352	11	1	0	10	5	5	-0.00472004	0.469319	0.221714	0.337498	0.00207792	0.00406816	0.497062	18.1338	28250.1	12.83	1719.85	1.43647	1.77671	124.7
124	Ganzhou City	2013	0.769465	0.896147	12	1	0	51	22	29	0.28454	0.840123	0.31248	0.0089223	0.00602623	0.00913301	0.12238	28.7104	11492	14.95	1253.98	2.5203	0.942226	928.5
125	Ji'an City	2013	0.927014	0.87733	11	1	0	34	14	20	0.186894	0.619159	0.0344065	0.581067	0.00285261	0.00347888	0.19728	25.3839	14088.1	12.79	417.91	1.96411	1.94423	509.1
126	Yichun City	2013	1.43688	1.11036	1	1	0	40	14	26	0.282695	0.532054	0.30401	0.0492203	0.0028715	0.0076101	0.0888038	21.9793	15311.1	7.05	433.77	1.89287	1.2016	578.1
127	Fuzhou City	2013	0.904423	0.918925	10	1	0	27	6	21	0.29861	0.589152	0.0058249	0.550991	0.00326087	0.00593923	0.0832174	24.2038	14289	8.9	560.52	1.81826	1.05319	419.6
128	Shangrao City	2013	0.952228	0.98501	12	1	0	47	21	26	0.229177	0.690377	0.352458	0.0822158	0.00331252	0.00299605	0.141488	25.4193	11763.8	22.73	1116.76	1.90546	0.782865	759.7
129	Jinan City	2013	0.789266	0.885937	9.5	1	1	1435	792	643	0.20121	1.40856	0.452452	0.743368	0.00206469	0.118576	0.113373	9.92925	56928.8	20.97	1091.13	3.56021	2.09519	613.3
130	Qingdao City	2013	1.46451	1.61399	10.5	1	1	2192	1614	578	0.151816	1.10202	0.750273	1.2749	0.00553545	0.0388065	0.60266	12.6674	69021	21.45	1112.78	2.47674	2.55707	773.7
131	Zibo	2013	1.04493	0.988784	10.5	1	1	316	133	183	0.129049	0.68715	0.508523	0.259074	0.00428171	0.0212535	0.147009	8.53784	59677.8	13.05	944.66	1.52179	2.89379	425.3
132	Zaozhuang City	2013	0.961048	0.903861	11	0	0	111	43	68	0.303755	0.619972	0.411551	0.64197	0.00282144	0.00570833	0.0423337	11.3515	30844.7	10.5	738.55	1.21092	0.85624	396
133	Dongying City	2013	0.984964	1.00275	12	1	0	171	47	124	0.0906559	0.38725	0.148628	0.955133	0.00354715	0.0138144	0.250531	7.14563	115969	26.93	244.38	1.5011	2.16743	187
134	City of Yantai	2013	0.770813	1.0584	10	1	0	313	138	175	0.310056	0.688572	0.112284	0.66927	0.00518832	0.0255895	0.540645	9.6501	57538.6	17.86	663.33	1.69424	2.73502	651.2
135	Weifang	2013	0.904166	1.10119	10	1	0	455	158	297	0.36553	0.735617	0.0743223	0.15489	0.00258213	0.0142468	0.226395	11.1739	33404.9	18.73	697.99	1.99213	3.11167	882.9
136	Jining City	2013	0.557189	0.664938	11.5	1	0	264	67	197	0.389182	0.722364	0.0948832	0.023655	0.00267112	0.0104617	0.0925084	12.2309	27551.3	23.87	1080.9	1.62886	1.82102	847.8
137	Tai'an City	2013	0.900722	0.936368	10.5	1	1	189	60	129	0.294816	0.850235	0.157344	0.3416	0.0016592	0.0182471	0.0551436	9.28319	33310.1	10.52	765.36	1.31784	1.49599	558.8
138	Weihai	2013	0.971493	0.969713	10	1	1	119	58	61	0.265012	0.787143	0.0092875	0.0170082	0.00451282	0.0241395	0.416566	10.3538	66977.3	28.85	851.99	1.50206	3.28275	253.8
139	Rizhao City	2013	0.790783	0.789631	11.5	1	0	71	14	57	0.241794	0.745027	0.191208	0.20752	0.00180759	0.00770941	1.36398	10.5486	34515.8	13.75	638.13	2.00609	1.13197	290.1
140	Linyi City	2013	0.77321	0.812476	11	1	0	144	44	100	0.244345	0.90731	0.0714569	0.137984	0.00385228	0.00564041	0.174609	12.1522	20425.9	15.82	1096.64	1.84644	1.17666	1090.4
141	Dezhou City	2013	0.767002	0.766641	11	1	0	104	32	72	0.413369	0.680151	0.155405	0.133787	0.00202143	0.00691327	0.0890527	10.8652	28355.3	23.6	1130.61	1.30831	2.02841	578.8
142	Liaocheng City	2013	2.94645	2.36039	11	1	0	99	29	70	0.451886	0.650309	0.0888153	0.236116	0.0025959	0.0070246	0.162024	10.9156	26397.6	18.16	681.05	1.41408	1.40941	597.5
143	Binzhou City	2013	1.31367	1.1379	11.5	1	0	223	131	92	0.532295	0.758137	0.106328	0.145896	0.00367737	0.0122183	0.23814	11.6762	37653.8	23.07	628.05	1.64568	1.67862	381.6
144	Heze City	2013	0.856702	0.893911	13	1	0	105	45	60	0.368045	0.611929	0.195962	0.495116	0.0025152	0.00348919	0.0896333	15.6213	14292.7	9.14	1058.8	1.52645	1.11317	957.5
145	Zhengzhou City	2013	0.970307	1.00286	12	1	0	849	341	508	0.0424096	0.744639	0.212327	0.0379142	0.00251392	0.0813445	0.426895	13.1598	44669.5	7.42	5119.8	3.51389	2.11539	919.1
146	kaifeng city	2013	0.881377	0.896464	11	1	0	44	11	33	0.576571	0.776784	0.400004	0.736812	0.00332364	0.0156617	0.0227046	14.4491	16320.9	15.19	2411.33	1.34479	1.12202	553.1
147	Luoyang City	2013	1.139	0.966967	11	0	1	437	210	227	0.233429	0.594735	0.315469	0.375686	0.00252343	0.0171179	0.035392	11.8879	30042.4	11.74	2517.32	1.69267	2.01609	692.3
148	Pingdingshan City	2013	0.806939	0.903506	10	0	1	101	33	68	0.360836	0.538039	0.0240421	0.481081	0.00304383	0.0110339	0.0189392	14.5521	19154.6	10.71	2209.48	1.75148	1.17493	537.5
149	Anyang City	2013	0.937608	0.982135	8	1	0	77	28	49	0.368611	0.544674	0.0959245	0.288363	0.00251353	0.0103458	0.0686809	12.8756	18512.5	8.43	2142.88	1.38849	1.89934	602
150	Hebi City	2013	0.998339	1.00694	10	1	1	33	16	17	0.354576	0.257354	0.116421	0.650547	0.00243309	0.00645027	0.0263002	13.9716	24806.7	11.54	921.8	1.31096	1.00345	165.9
151	Xinxiang City	2013	1.22023	1.01551	10.3	1	0	151	59	92	0.326205	0.554692	0.222373	0.372018	0.00247239	0.0226867	0.0395097	15.1612	18704.5	10.43	2951.99	1.56673	1.35905	625
152	Jiaozuo City	2013	1.04496	0.953716	11	1	0	115	44	71	0.261424	0.367695	0.0397341	0.274917	0.00360144	0.0226033	0.082038	10.7265	30710.3	12.22	2363.22	1.12742	2.09314	367.8
153	Puyang City	2013	0.891607	1.54896	12	1	0	66	19	47	0.520117	0.312481	0.0836531	0.407896	0.00181598	0.00236664	0.0364283	15.3798	17944.6	9.48	2600	1.19466	1.26437	417.3
154	Xuchang City	2013	0.801267	0.793302	10	1	0	176	73	103	0.340881	0.348945	0.356905	0.562666	0.00454339	0.00681323	0.0707009	10.7885	24905.3	14.48	4314.43	1.28345	1.42609	499
155	Luohe City	2013	0.885864	0.947908	11	1	0	27	10	17	0.536887	0.290855	0.150456	0.536622	0.00159299	0.0107899	0.0319543	14.6882	20812.7	5.77	1366.86	1.19704	0.746461	274.2
156	Sanmenxia City	2013	1.25557	1.17215	11	1	0	41	9	32	0.264298	0.390592	0.317352	0.169571	0.00310302	0.00606481	0.0151793	12.9244	34760.6	10.55	1618.38	1.24504	1.6636	226.8
157	Nanyang City	2013	1.01527	1.07366	10	1	0	117	49	68	0.373198	0.620158	0.337311	0.0816578	0.00447033	0.00583083	0.0444953	17.1368	14127.3	10.26	871.01	1.52164	1.43297	1171
158	Shangqiu City	2013	1.17555	1.01285	11	0	1	54	18	36	0.64349	0.659688	0.0085453	0.482339	0.00233827	0.00800117	0.0101533	20.4675	10797.2	4.84	1080.08	1.55538	0.638556	942.6
159	Xinyang City	2013	1.07608	0.901643	11	0	1	29	8	21	0.687449	0.816316	0.203588	0.388774	0.00287922	0.00831693	0.0267202	19.2822	12170	2.75	414.82	1.73262	0.580647	859.8
160	Zhoukou City	2013	1.0402	1.0326	10	0	0	29	9	20	0.506941	0.504708	0.180212	0.0873019	0.00161573	0.00280775	0.0268018	19.7815	10479.5	13.36	1576.33	1.31758	0.860767	1130.8
161	Zhumadian City	2013	0.98244	0.913315	10	0	1	57	15	42	0.68447	0.701165	0.149298	0.456477	0.00277778	0.00354554	0.0162416	19.9548	11391.6	12.97	590.77	1.60031	1.08424	896
162	Wuhan City	2013	1.38953	1.19754	12	1	0	1589	807	782	0.0754861	0.982499	0.517028	0.701642	0.00380483	0.117557	0.157061	12.4058	68781.6	16.3	1885.84	3.06251	2.81389	822.1
163	Shiyan City	2013	0.682727	0.897563	12	1	0	53	21	32	0.223307	0.713947	0.154168	0.767222	0.00431034	0.014111	0.0289918	21.4163	19452.1	16.76	455.49	2.0064	1.36508	346.7
164	Yichang City	2013	1.07191	0.986422	12.5	1	0	185	72	113	0.313575	0.465391	0.169613	0.0005487	0.00118064	0.0149415	0.0516425	12.8049	44007.5	13.87	297.43	1.45312	1.74343	400.1
165	Xiangyang City	2013	0.963972	1.05523	13	1	0	169	90	79	0.264213	0.506462	0.321356	0.345064	0.00154603	0.0108595	0.0356483	12.966	29542	7.63	546.49	1.21774	1.2799	595.1
166	Ezhou City	2013	0.917022	0.966401	12	1	0	10	5	5	0.576528	0.472834	0.191481	1.01678	0.00394706	0.0119454	0.0481251	11.2285	35828.4	9.78	687.91	1.06002	1.44696	109.8
167	Jingmen City	2013	0.97048	0.948233	12	1	0	56	12	44	0.181893	0.55285	0.288686	0.0171562	0.00340329	0.00705552	0.0400129	13.2034	24957.1	11.71	282.23	1.39835	1.34817	300.8
168	Xiaogan City	2013	0.574513	0.624758	13	1	0	38	14	24	0.438419	0.653229	0.117761	0.746508	0.00338578	0.00714827	0.0512255	18.3948	14684.8	7.48	941.18	1.66532	1.15042	527.4
169	Jingzhou City	2013	1.00141	0.928066	12	1	0	44	8	36	0.332582	0.703986	0.27198	0.197614	0.00277393	0.0171673	0.0633725	19.1714	12615.3	7.96	714.62	1.90354	1.19281	661
170	Huanggang City	2013	0.772783	0.843936	12	1	1	35	15	20	0.277076	0.871933	0.132787	0.558674	0.00309803	0.00643495	0.024896	22.5747	11098.1	22.48	983.15	1.78128	1.64118	750.2
171	Xianning City	2013	1.01044	0.861933	14.3	1	0	21	10	11	0.660789	0.676355	0.0300546	0.979011	0.0046398	0.0129634	0.0254983	17.9662	18098.5	8.26	412.91	1.39799	1.32629	300.5
172	suizhou city	2013	0.905555	0.767137	12	1	1	28	9	19	0.553432	0.677346	0.167823	0.109187	0.00096	0.00263975	0.118505	15.1135	16026.5	9.38	377.38	1.58371	1.43539	257.6
173	Changsha City	2013	1.01484	0.972802	12	1	0	988	497	491	0.136965	0.737586	0.70806	1.26742	0.00483603	0.0865189	0.0856497	9.81142	68109.1	10.01	1566.75	2.71507	2.88169	662.8
174	Zhuzhou City	2013	1.35674	1.30791	12	1	0	362	147	215	0.190343	0.5324	0.388762	1.02211	0.00585065	0.0185195	0.0815303	13.3241	30766.2	19.33	1135.6	1.42742	1.4806	399.6
175	Xiangtan City	2013	0.906825	1.00809	12	1	0	160	52	108	0.396768	0.552092	0.027051	0.240809	0.00159067	0.042158	0.113085	12.7104	31413.3	15.51	1332.22	1.63941	1.70658	289.9
176	Hengyang City	2013	0.967981	1.02124	12	1	0	115	54	61	0.65079	0.761636	0.191794	0.253231	0.00363319	0.0129053	0.0517748	16.7916	17424	24.23	1344.01	1.36026	0.527417	785.9
177	Shaoyang City	2013	1.14893	0.910293	12	1	0	30	9	21	0.531934	0.993314	0.121643	0.847847	0.00270803	0.00335358	0.0323771	27.1502	8829.12	13.58	1583.72	1.90257	0.323819	808.3
178	Yueyang City	2013	1.11405	0.971301	11	0	0	85	32	53	0.288484	0.616588	0.331871	0.856735	0.00438713	0.00718071	0.0163819	11.4961	27455.1	10.46	767.8	0.813371	1.15905	560
179	Changde City	2013	1.07755	0.929122	11	1	0	49	15	34	0.454725	0.760838	0.367811	0.117342	0.00157464	0.00650873	0.01537	14.013	23555.7	10.06	554.58	1.07288	0.640926	607.2
180	Zhangjiajie City	2013	0.908102	0.992583	13	1	0	8	6	2	0.232506	2.44685	0.715389	0.675873	0.00171821	0.00698537	0.00775944	24.0381	13498.7	9.13	192.18	1.88738	0.441206	170.9
181	Yiyang City	2013	0.743613	0.845649	12	1	0	48	10	38	0.652999	0.795465	0.0033069	0.155045	0.00454339	0.00613646	0.0267524	17.8644	14771.4	6.21	732.25	1.35914	0.903305	480
182	Chenzhou City	2013	0.275258	0.879405	12	1	0	68	40	28	0.288234	0.568443	0.227637	0.225744	0.00320047	0.00425034	0.139186	17.952	20781.8	11.53	327.98	1.28938	1.31685	512.1
183	Yongzhou City	2013	1.31894	1.02368	11.5	1	0	41	11	30	0.51021	1.03916	0.0643019	0.0438387	0.00207979	0.00398522	0.0236908	21.918	11911	5.96	360.61	1.4667	0.601318	622.6
184	Huaihua City	2013	1.16888	1.04061	10	1	0	32	15	17	0.364323	0.957107	0.0605994	0.349718	0.00340861	0.0074068	0.00461876	23.0072	13700.1	11.75	557.36	1.56377	0.474754	515
185	Loudi City	2013	0.758684	0.372647	12	1	0	52	9	43	0.450506	0.580544	0.113442	0.246293	0.001386	0.0064275	0.0791736	16.9171	16079.4	8.97	1109.09	1.46537	0.755223	438.6
186	Guangzhou City	2013	1.91269	1.24241	10	1	0	2070	1160	910	0.0370478	1.90619	0.36238	0.955	0.00320189	0.118113	0.477521	8.98912	127688	14.91	1786.73	3.62217	3.90952	832.3
187	Shaoguan City	2013	0.896014	0.962848	11	1	0	64	23	41	0.282577	1.05189	0.851479	1.68228	0.00238715	0.0111622	0.142038	16.6643	21216	7.88	321.7	1.81882	1.48976	328
188	Shenzhen	2013	1.00078	0.985416	9	1	0	3978	2033	1945	0.0972178	1.30187	0.348737	1.27298	0.00389747	0.0265382	2.29561	11.6607	322253	37.03	1554.68	3.42302	7.86487	310.5
189	Zhuhai city	2013	1.24135	1.00595	9	1	1	430	168	262	0.0506815	0.907186	1.01436	1.46646	0.0059918	0.117049	2.01807	15.1608	105072	42.67	654.83	3.52769	4.81304	108.6
190	Shan Tou	2013	0.7107	0.793318	10	1	0	108	54	54	0.181578	0.808311	0.122239	0.0407515	0.00131861	0.00177889	0.365191	12.2143	19978	4.69	2869.13	2.23646	1.37793	540
191	Foshan City	2013	0.949537	0.796775	9	1	0	647	240	407	0.120331	0.58301	0.501197	1.43789	0.00234547	0.0123944	0.56484	6.96695	126430	10.1733	1004.77	2.6388	3.35173	381.6
192	Jiangmen	2013	0.75302	0.980625	8	1	0	195	105	90	0.29812	0.817572	1.13313	1.00655	0.00319586	0.00873919	0.610992	10.6295	35063.8	15.97	767.49	2.38503	2.4824	393
193	Zhangjiang City	2013	0.917831	0.325395	12	1	0	43	18	25	0.211656	1.01214	0.463501	0.306613	0.00279467	0.00952363	0.165741	12.8855	17652.1	6.11	934.82	1.65081	0.48843	804.2
194	Maoming City	2013	0.504797	0.496346	12	1	0	80	44	36	0.236949	1.00024	0.534565	0.776473	0.00137206	0.00442959	0.0350909	10.1192	19633.5	3.94	1534.54	1.02034	0.48579	757.7
195	Zhaoqing	2013	0.841631	0.930649	11	1	0	81	18	63	0.573237	0.766842	0.594638	0.630496	0.00316996	0.0155067	0.261764	12.072	26597.4	19.28	685.8	1.5938	1.69602	429.8
196	Huizhou	2013	0.859364	1.0596	11	1	0	571	316	255	0.165043	0.639143	0.024867	0.0334565	0.0043225	0.00786605	1.32712	12.2572	53796.9	15.24	515.29	1.79646	1.69468	343.4
197	Meizhou City	2013	0.290159	0.667918	12	1	0	36	5	31	0.775809	1.19392	1.49861	0.575715	0.00293985	0.00422571	0.136462	25.7868	10498.1	7.92	317.2	2.23258	0.613141	525
198	Shanwei City	2013	0.876062	1.40488	13.5	1	0	30	2	28	0.222876	0.785061	0.281403	0.586476	0.00230681	0.00129305	0.384845	15.6765	13110.6	5	1323.16	1.04801	0.783798	352.5
199	Heyuan City	2013	1.01242	0.979243	13	1	0	30	10	20	0.329135	0.771746	0.0344903	0.0878767	0.00280112	0.00343435	0.294215	24.9469	12983.8	13.52	835.64	1.95115	0.79666	361
200	Yangjiang City	2013	1.18909	0.960873	13	1	0	19	5	14	0.28859	0.648452	0.725059	1.65739	0.00232214	0.00281761	0.14178	10.992	25136.1	9.5	879.74	1.28655	1.05163	285.1
201	Qingyuan City	2013	0.662528	0.557432	8	1	0	39	13	26	0.410801	1.14819	0.397779	0.0431722	0.00428104	0.00298414	0.246392	16.9848	18367.3	10.45	367.7	2.0368	1.12949	409.8
202	Dongguan city	2013	0.262831	0.301648	7	1	0	965	384	581	0.364997	1.17153	0.387832	0.0127706	0.0021476	0.0322271	1.72678	8.0994	200122	54.37	768.01	2.4417	3.83006	188.9
203	Zhongshan City	2013	0.243902	0.855377	10	1	0	323	138	185	0.27234	0.757166	2.04399	1.21302	0.00300903	0.0250753	0.836153	8.96795	118057	6.79	863.73	2.23498	4.46188	154.1
204	Chaozhou City	2013	0.547795	0.410145	10.2	1	0	28	7	21	0.236508	0.66416	2.13215	0.807647	0.00280786	0.00614783	0.310893	10.9676	20135.1	2.66	1150.21	1.56694	0.669397	267.2
205	Jieyang City	2013	0.420372	0.413906	14	1	0	56	8	48	0.156226	0.431196	0.536167	0.177891	0.00452971	0.00173034	0.181028	10.2	16192.9	3.3	1989.43	1.40003	0.40282	682.7
206	Yunfu City	2013	0.383985	0.742857	15	1	0	15	4	11	0.757659	0.798887	0.0330668	0.810313	0.00328347	0.00256114	0.16276	18.1113	14308.7	3.06	407.34	2.01963	1.65074	290.3
207	NanNing City	2013	0.700221	0.870704	11	1	0	535	370	165	0.155504	1.20873	0.615383	0.388524	0.00148368	0.0609503	0.0977406	14.9239	24617.6	12.61	425.83	4.4941	1.48407	724.4
208	Wuzhou City	2013	0.674909	0.676778	12	1	0	16	12	4	0.432605	0.338331	0.018161	0.0222893	0.00447613	0.00400625	0.110228	17.7754	18763.8	11.66	474.75	1.31234	1.40117	336.2
209	Yulin City	2013	0.961195	0.882217	12	1	0	20	15	5	0.133614	0.542391	0.268338	0.277461	0.00295077	0.00447339	0.290078	17.7234	12070.1	7.31	301.53	1.57443	1.00052	396.5
210	Yulin City	2013	1.1138	0.927012	11	1	0	95	61	34	0.290185	0.812699	0.255115	0.0144033	0.00371333	0.00233871	0.0215382	17.2677	10868.6	8.87	840.87	1.5224	1.03921	700.9
211	Haikou	2013	0.71971	0.910408	10	0	1	97	53	44	0.0846036	2.90079	0.392887	0.280745	0.00324842	0.0896023	0.351888	14.5913	35627.6	8.98	708.16	6.01524	1.46313	163.2
212	Sanya City	2013	1.28334	1.29544	10	1	0	8	3	5	0.117594	3.38563	0.241064	0.993832	0.0027088	0.0723882	0.0252332	23.6743	41338.4	7	300.63	4.13539	3.23917	57.7
213	Chongqing	2013	0.912766	0.981081	12	0	1	1518	653	865	0.0304621	0.821563	0.0770055	0.735081	0.00510753	0.0210699	0.336184	24.1948	21675.5	7.12	603.91	3.12749	1.26223	3358.4
214	Chengdu City	2013	1.28674	1.16313	12	1	0	2341	1180	1161	0.0617482	1.09388	0.13017	0.667863	0.00333611	0.0590657	0.3439	12.7541	46767.5	13.18	2652.3	4.53181	1.77316	1188
215	Zigong City	2013	1.20206	1.06571	10	1	0	68	21	47	0.391905	0.473649	0.670742	0.283888	0.00316206	0.00959236	0.0626732	13.9714	18513.3	7.2	1055.09	1.42202	1.5176	329.7
216	Panzhihua City	2013	0.783102	0.956942	13.5	1	0	80	39	41	0.0613481	0.294354	0.693609	1.23306	0.00135716	0.0195027	0.0144715	14.3664	43615.8	11.09	340.65	1.73946	1.31412	112
217	Luzhou City	2013	0.888549	0.805082	12.5	1	0	33	14	19	0.403029	0.439093	0.302226	0.0801312	0.00224383	0.00849292	0.0123019	21.9306	13693.4	8.89	700.98	1.9081	0.964639	508.4
218	Deyang City	2013	0.699428	0.910911	12	1	0	107	39	68	0.562611	0.4329	0.327678	0.64875	0.00320444	0.0142862	0.150467	13.5875	21721	9.75	1062.35	1.96981	1.33919	392
219	Mianyang City	2013	0.872502	0.962727	15	1	0	135	63	72	0.579729	0.626703	0.250603	0.407676	0.00488455	0.0203294	0.11959	19.9736	16225.9	12.2	798.98	2.51735	1.91526	547.4
220	Guangyuan City	2013	1.16457	0.946503	12	1	0	19	6	13	0.868309	0.700686	0.164666	1.17909	0.00819244	0.00275532	0.0418081	34.1727	10206.9	5.48	204.1	2.60183	0.653633	310.2
221	Suining City	2013	1.07837	0.778684	13.6	1	0	68	19	49	0.8124	0.486227	0.22952	0.328632	0.00131441	0.00385714	0.0467171	19.5635	11855	11.76	808.75	1.89015	0.616622	379.4
222	Neijiang City	2013	0.930489	0.844895	12	1	0	24	11	13	0.560089	0.35042	0.483355	1.1315	0.00130378	0.00548922	0.0210229	11.1652	15275	3.07	917.54	1.48849	0.550193	426.8
223	Leshan	2013	1.00391	0.968896	12	1	0	70	27	43	0.223259	0.436505	0.0764159	0.0556592	0.00410759	0.0122868	0.0611106	17.0688	19442.8	7.09	463.45	2.16455	0.819279	356
224	Nanchong City	2013	0.350443	0.973199	12	1	0	33	11	22	0.799244	0.497492	0.0403541	0.475068	0.00346821	0.00877536	0.0313494	23.3113	10676.6	7.17	778.5	2.06331	0.439712	759
225	Meishan City	2013	0.781846	0.910514	13	1	0	88	29	59	0.602148	0.456408	0.0535427	0.395373	0.00272926	0.00631516	0.0207404	20.076	14903	6.14	655.64	1.91664	0.430089	352.2
226	Yibin City	2013	0.480798	0.86605	12	1	0	61	30	31	0.378919	0.404946	0.554982	0.77837	0.00277971	0.0043641	0.0374716	19.0208	14892.6	5.48	689.54	1.73827	1.18757	550.4
227	Guang'an City	2013	0.656964	0.671833	12	1	0	23	12	11	0.726222	0.566247	0.278612	0.650911	0.00364964	0.00168899	0.0736041	19.4666	10838.2	3.14	826.81	1.84305	0.442998	470.4
228	Dazhou City	2013	0.592919	0.383413	12	1	0	16	8	8	0.568639	0.479112	0.598966	0.70041	0.00256231	0.00310471	0.01563	20.5523	11041.4	3.75	676.68	1.80151	0.540864	687.6
229	Ya'an city	2013	0.974777	1.0232	12	1	0	27	14	13	0.537201	0.476514	0.28316	0.383973	0.00129723	0.0270357	0.0102047	62.4617	16238.1	4.74	371.39	3.0034	0.484887	157
230	Bazhong City	2013	1.02476	0.764119	15	1	0	26	14	12	0.401109	0.759722	0.317011	0.980841	0.00216323	5.92e-05	0.0200792	45.9689	6505.14	1.04	366.67	2.26845	0.32855	390.2
231	Ziyang City	2013	1.30043	0.71111	12	1	0	32	6	26	0.533659	0.41075	0.766265	1.52679	0.00359712	0.00018904	0.022105	15.0953	13142	4.25	675.93	1.47286	1.16565	507.3
232	Guiyang City	2013	1.21365	0.962589	17	1	0	383	165	218	0.102467	1.36151	0.819489	0.0872245	0.00600454	0.0858209	0.187629	18.8739	33190.5	7.15	948.23	4.75683	2.379	379.1
233	Liupanshui City	2013	1.53807	0.955763	18	1	0	23	7	16	0.186282	0.635791	0.232356	0.551585	0.00436602	0.00294991	0.0349339	24.8456	16372.1	13.98	1003.62	1.53529	0.553463	325.4
234	Zunyi City	2013	0.300759	0.935176	17	1	0	87	43	44	0.429485	0.850085	0.537852	0.45093	0.00206218	0.0075097	0.0145074	23.144	12286.6	5.3	671.2	2.1621	0.887619	778.5
235	Anshun City	2013	0.663825	0.937134	18	1	0	13	6	7	0.23828	1.23878	0.31872	0.660431	0.00318591	0.00458508	0.02431	35.3121	9051.64	4.73	518.43	2.42557	0.687913	285.6
236	Kunming City	2013	0.689646	1.03738	13	1	0	545	302	243	0.104285	1.11153	0.0313249	0.627001	0.00414113	0.0706103	0.306406	17.151	38602.7	14.26	594.97	5.63169	2.07779	546.8
237	Qujing City	2013	0.418209	0.872924	13	1	0	36	10	26	0.439352	0.544304	0.204449	0.339826	0.00219003	0.00371226	0.0145061	18.7674	15253.9	10.85	462.72	1.52893	0.864754	641.9
238	Yuxi City	2013	0.397988	0.957269	11	1	0	48	17	31	0.229513	0.489221	0.310952	0.462087	0.00362891	0.00801723	0.0401118	18.5719	31703.5	15.28	431.57	1.66853	1.01915	214.7
239	Baoshan City	2013	0.319888	1.00625	13	1	0	4	2	2	0.525104	1.06895	0.304631	0.565462	0.0014652	0.00431958	0.0276816	33.4899	10819.7	3.88	183	2.063	0.578349	256.9
240	Zhaotong City	2013	0.360495	0.925733	16	1	0	4	0	4	0.687147	0.593433	0.534975	0.0835976	0.00110844	0.00112856	0.00102162	41.1623	6685.32	4.47	396.53	2.08176	0.469152	586.5
241	Lijiang City	2013	0.481106	1.00541	12	1	0	8	3	5	0.374389	0.853389	0.164475	0.816432	0.00152168	0.0195021	0.0276317	45.4974	12819.1	11.78	121.12	3.33723	0.78832	120.1
242	Pu'er City	2013	0.389848	0.907849	13	1	0	8	4	4	0.589865	0.832809	0.17132	0.560035	0.00119271	0.00366409	0.0376568	47.394	10194	7	75.35	2.34903	0.557669	258.4
243	Lincang City	2013	0.415323	0.925825	12	1	0	4	3	1	0.31991	0.62648	0.522545	0.0028795	0.00267261	0.00237986	0.651071	43.578	10900.7	5.9	125.3	1.74439	0.330675	236.4
244	Xi'an City	2013	1.03544	0.831047	12.5	0	1	2619	1646	973	0.113808	1.20341	0.0636592	0.777419	0.00244499	0.0932807	0.228059	14.9425	36998.8	12.09	1621.33	4.87023	1.08214	806.9
245	Tongchuan City	2013	0.950499	0.951767	14.5	1	0	2	0	2	0.26948	0.395958	0.382885	1.1414	0.00566572	0.00390421	0.00312185	25.2044	22887.5	6.05	316.25	1.5758	0.525311	85.6
246	Baoji City	2013	1.19815	0.887757	14.5	1	0	57	24	33	0.261737	0.364479	0.394213	0.143396	0.00286221	0.00960322	0.0355509	14.2561	24483.1	9.02	395.78	1.55612	0.89366	385.6
247	Xianyang City	2013	1.05785	0.842522	13	1	0	67	28	39	0.488653	0.435609	0.487005	0.131561	0.00358725	0.0226472	0.0201457	14.2844	21337.8	12.64	1745.64	1.38359	0.544658	533.2
248	Weinan City	2013	0.906156	0.844077	13.5	1	0	182	154	28	0.315574	0.542748	0.346329	0.222868	0.00482562	0.0030186	0.011172	20.4493	14468.3	14.47	813.76	1.66672	0.613204	569.8
249	Yan'an City	2013	0.611865	0.81462	11	1	1	18	7	11	0.312006	0.274678	0.460723	0.582237	0.00376952	0.0112443	0.00429251	21.7614	34782.2	4.6	131.95	1.23425	0.688511	237.8
250	Hanzhong City	2013	1.02488	0.891578	13.5	1	0	85	16	69	0.497896	0.770288	0.273192	0.503889	0.00387691	0.011181	0.005138	24.3117	13964.6	4.95	1021.94	1.97189	0.61587	386.2
251	Yulin City	2013	1.00491	0.652582	11.5	1	0	30	14	16	0.240062	0.363441	0.812503	4.07998	0.00357254	0.00428966	0.00100314	14.8316	46162	10.29	78.56	1.48665	1.17422	377
252	Ankang City	2013	0.875754	1.04183	13.5	0	0	7	3	4	0.598412	0.599323	0.642683	1.66677	0.00467946	0.00653584	0.00299645	30.9666	11999.2	5.05	280.99	1.94105	0.315209	308.3
253	Shangluo City	2013	1.01186	0.924292	13.5	0	1	10	4	6	0.414757	0.643667	0.246108	0.306022	0.0027066	0.00657183	0.00757057	28.6442	12443	3.34	207.3	1.64186	0.493517	250.6
254	Lan'Zhou City	2013	0.939011	0.94636	15	1	0	235	125	110	0.0527394	1.10522	0.635714	0.354114	0.00260078	0.126105	0.141452	13.6432	30677.2	11.78	1513.97	5.5773	1.25752	368.6
255	Jiayuguan City	2013	0.762676	0.709078	25	1	0	10	3	7	0.0317684	0.320268	0.996432	0.954876	0.00168837	0.01605	0.226601	9.9647	72081.6	19.22	68.25	2.86279	0.662322	20
256	JinChang City	2013	0.863548	0.980462	15.1	1	0	62	21	41	0.0221736	0.289941	0.304818	0.944538	0.00350236	0.00714072	0.927723	15.3312	34173.9	19.9	76.55	1.76027	0.593944	46.9
257	Baiyin City	2013	1.39559	1.11217	14	1	0	16	8	8	0.18248	0.619806	0.183638	0.292962	0.00360478	0.00123842	0.104403	25.412	16680.7	12.8	140.63	1.84316	0.562957	177
258	Tianshui City	2013	1.07665	1.08908	14	1	0	15	6	9	0.292338	1.19444	0.129082	0.544102	0.000771605	0.0109683	0.0501959	38.2746	7659.42	4.48	227.26	2.59507	0.698581	378
259	Wuwei City	2013	0.192152	0.515214	14	1	0	8	2	6	0.415704	0.757284	0.257372	0.582733	0.00417973	0.00886101	0.00380186	34.997	12852.6	3.17	199.98	2.63508	0.317684	188.5
260	Zhangye City	2013	0.589622	0.763221	13.5	1	0	13	8	5	0.162573	1.10849	0.285078	0.110522	0.00533618	0.0155293	0.00428215	28.6963	16344.2	8.06	122.36	2.17385	0.641209	131.3
261	Pingliang City	2013	1.24662	1.02634	13.5	1	0	1	1	0	0.391909	0.808516	0.349818	0.629213	0.00368649	0.00282449	0.0033975	38.1145	9369.23	10.84	265.5	2.66793	0.501	231.9
262	Jiuquan City	2013	1.00356	0.974795	16	1	0	44	28	16	0.0459653	0.686345	0.533038	0.268857	0.0018498	0.00635108	0.0103332	15.0628	36854.9	11.08	120.73	1.9207	0.945664	110.8
263	Qingyang City	2013	0.252755	0.584771	16	1	0	3	3	0	0.541166	0.467631	0.390345	0.664702	0.00355672	0.0059504	0.00495636	30.2884	14613.4	8.19	378.82	1.54907	0.856476	264.1
264	Dingxi City	2013	0.806783	0.859656	13.5	1	0	8	5	3	0.778201	1.75703	0.475511	0.994978	0.00153165	0.00182439	0.00848864	70.1443	5357.58	4.92	110.27	3.303	0.533867	300.1
265	Longnan City	2013	0.712327	1.02139	11	1	0	0	0	0	0.366663	1.53963	0.529456	0.724132	0.0032851	0.00200177	0.00244749	64.256	5618.22	1.32	119.56	3.51074	0.286055	282.8
266	Xining City	2013	0.827579	0.953655	14	1	0	55	41	14	0.0792199	0.831685	0.587754	0.145351	0.00387324	0.0281825	0.0785533	21.2124	26473	7.15	2429.8	5.67193	0.801706	226.8
267	Yinchuan City	2013	0.930765	0.480683	13	1	0	184	134	50	0.0345361	0.791464	0.155821	0.161731	0.00390686	0.0850674	0.116189	17.1084	47833.9	17.77	447.3	3.88012	1.76905	172.6
268	Shizuishan City	2013	1.13254	0.986599	11	0	1	40	10	30	0.125639	0.472041	0.087277	0.497629	0.00229951	0.0535742	0.0653655	18.6578	37221.3	16.2	201.15	2.03245	0.848423	76.6
269	Wuzhong City	2013	1.0019	0.81405	12	1	1	16	8	8	0.207748	0.581691	0.361632	0.531079	0.00389105	0.00944125	0.0303388	39.7347	15689.3	12.47	361.34	2.23501	0.490998	143.7
270	Guyuan City	2013	0.709061	0.963368	14	1	0	3	1	2	0.416591	1.88029	0.409678	0.316223	0.00409339	0.00167084	0.000494285	81.6891	7626.72	8.3	103.56	2.36777	0.457142	154.2
271	Zhongwei City	2013	0.971697	0.995748	12	1	1	4	2	2	0.163669	0.876035	0.305513	0.170406	0.00450248	0.00400584	0.0336818	38.5536	15218.1	13.37	58.95	2.26606	0.414537	121.5
272	Urumqi	2013	0.987684	0.945163	17	1	0	230	91	139	0.00642356	1.48704	0.716977	0.76362	0.00279373	0.0555595	0.219227	16.0339	54389.8	11.35	268.13	4.33541	1.93342	262.9
273	Karamay	2013	0.998992	0.930879	9	0	1	27	7	20	0.010867	0.292116	0.769846	2.56253	0.0038059	0.0118417	0.0565128	9.35536	145783	25.18	49.02	1.67882	1.88557	37.9
1	Beijing	2014	1.3924	1.14077	7.5	0	1	13917	8489	5428	0.00110809	3.65791	1.80523	0.798497	0.00545401	0.0445938	1.19629	21.2119	67382.3	7.93	1035.44	6.23469	6.24823	1333.4
2	Tianjin City	2014	1.13257	1.01379	11	1	0	3334	1559	1775	0.020719	0.99919	0.571821	2.07273	0.00392927	0.0497487	0.0192802	18.3424	54680.8	15.78	1125.53	2.90428	3.77844	1016.7
3	Shijiazhuang City	2014	1.04518	0.867516	10	1	1	473	159	314	0.323584	0.936912	0.234257	2.1209	0.00473597	0.0383997	0.16993	10.9566	31049.5	12.83	1818.86	2.75103	1.28702	1024.9
4	Tangshan City	2014	0.883511	0.789888	8	1	0	231	88	143	0.0860109	0.576104	0.0902847	0.500324	0.00364118	0.0146901	0.141131	8.42781	51009.4	9.4	850.46	1.77428	1.55498	753.2
5	Qinhuangdao City	2014	1.08307	1.22056	8	1	0	108	52	56	0.402346	1.28232	0.582018	0.918746	0.00732936	0.0525313	0.220778	17.6632	24906.8	21.83	1745.81	3.16119	0.894497	295.1
6	Handan	2014	0.914872	0.96265	7.5	1	0	153	44	109	0.433299	0.734384	0.310148	0.068453	0.00413304	0.00571083	0.0712845	13.1387	20887.6	17.96	3759.18	1.98455	1.67148	1029.5
7	Xingtai city	2014	0.728425	0.927154	10	1	0	85	19	66	0.638923	0.76098	0.0241896	0.71639	0.00431344	0.00604166	0.0774312	17.8891	14429.7	16.66	2063.06	2.56074	0.651918	772.9
8	Baoding City	2014	1.08734	1.03557	9	0	1	393	162	231	0.547403	0.669515	0.260941	0.146492	0.00603552	0.0134698	0.107264	15.0762	16803	22.76	3377.68	2.39178	0.496291	1196.6
9	Zhangjiakou City	2014	0.956484	1.00165	8.5	1	0	69	28	41	0.421258	0.927801	0.0167113	0.984766	0.00428174	0.00991208	0.0237452	24.4418	19363.9	15.07	2411.97	2.67388	0.461036	468.6
10	Chengde City	2014	1.02875	0.98873	9	0	1	13	7	6	0.426805	0.664266	0.116113	0.474641	0.00555881	0.0106559	0.0295301	18.9431	24175.1	12.37	473.02	2.27363	0.655079	380.7
11	Cangzhou City	2014	0.434865	0.909218	9	1	0	103	22	81	0.190629	0.729074	0.178244	0.361159	0.00194449	0.0104809	0.060852	12.168	27058.8	17.78	2974.32	1.68571	0.916777	768.4
12	Langfang City	2014	0.925602	1.00004	8.5	0	1	202	72	130	0.262119	0.884311	0.31745	0.114927	0.00398022	0.0197649	0.149441	13.9024	30692.5	10.98	2886.3	2.96916	0.973322	450.4
13	Hengshui City	2014	1.08677	1.0185	9	1	1	78	22	56	0.474399	0.786669	0.0904652	0.480832	0.00551169	0.00555833	0.196079	21.1093	16499.3	13.65	901.16	2.76752	0.339566	452.6
14	Taiyuan City	2014	0.73408	0.953408	9	0	1	509	235	274	0.029376	1.46175	0.327879	0.166199	0.00601395	0.108443	0.258978	12.7492	36461	13.7	1917.47	7.09441	4.38401	369.7
15	Datong City	2014	1.03219	0.980358	9	0	1	75	31	44	0.120631	1.12053	0.078395	1.43426	0.00371058	0.00883314	0.0295401	22.1406	18289.5	11.43	853.51	3.30945	0.582313	339.2
16	Yangquan City	2014	0.979268	0.980167	10	0	0	26	10	16	0.0464009	0.79773	0.0687842	0.713283	0.00337898	0.0103506	0.0194929	14.0943	27416.6	8.75	1086.66	2.92279	0.958375	133.2
17	Changzhi City	2014	0.960175	0.959359	10	0	1	85	46	39	0.0813395	0.639294	0.326977	0.184783	0.00407036	0.0121347	0.0315165	18.3316	24213	8.9	2214.67	2.22581	0.603802	339.2
18	Jincheng City	2014	0.850075	0.924155	10	0	1	62	25	37	0.0655518	0.63002	0.0686298	0.84045	0.00484966	0.00291275	0.0651665	15.6129	27763.2	15.36	2604.2	2.63056	1.22247	218.9
19	Shuozhou City	2014	0.950098	0.955722	10	0	1	48	30	18	0.0601099	0.735626	0.540948	1.01729	0.00483279	0.00508324	0.00567196	14.2577	35438.6	7.31	176.53	1.41814	0.678371	175.4
20	Jinzhong City	2014	1.00241	1.03733	9	1	0	41	12	29	0.2497	0.898419	0.986733	1.98046	0.00580742	0.042295	0.0212152	20.8253	19418.1	13.88	464.49	2.82129	0.88428	330.5
21	Yuncheng City	2014	1.0113	0.962964	9	0	1	61	28	33	0.404967	1.02201	0.193633	0.424782	0.00577145	0.00817098	0.0765797	19.8688	14171	10.31	571.69	8.77744	0.766733	525.2
22	Xinzhou City	2014	1.05511	0.969955	9	1	0	16	8	8	0.231711	0.902608	0.220719	1.17242	0.00381971	0.0060576	0.0187804	31.4478	13464.3	9.91	280.37	3.2156	0.402286	312.5
23	Linfen City	2014	0.922758	0.951249	9	0	0	41	23	18	0.214118	0.696484	0.38649	0.115344	0.00547474	0.0103275	0.0202267	23.3326	17023.1	7.89	612.54	2.30541	0.491803	429
24	Luliang City	2014	0.534571	0.818322	9	1	0	30	17	13	0.235473	0.508041	0.0806333	0.813079	0.00537634	0.00555004	0.0313106	23.9533	17889.8	10.99	207.17	2.2137	0.600625	390.7
25	Hohhot City	2014	0.514996	0.681929	9	1	0	157	67	90	0.0391248	2.26407	0.302936	1.61911	0.00308022	0.0977222	0.0465902	10.743	55722.5	17.57	618.93	3.41032	1.15806	237.9
26	Baotou City	2014	0.809882	1.19217	9.5	1	0	117	46	71	0.0239409	0.972611	0.0103864	0.163292	0.00277906	0.0314448	0.0304918	9.72663	75880.8	18.16	495.72	1.19013	1.45743	223.7
27	Wuhai City	2014	0.989806	0.895942	10.5	1	0	16	6	10	0.00676697	0.564826	0.24241	0.345247	0.00363762	0.00509206	0.0018898	15.7701	63036.1	18.28	315.96	1.89765	1.58038	55.4
28	Chifeng City	2014	0.927002	0.940286	9	0	1	32	9	23	0.153739	0.749483	0.605717	1.49326	0.00312654	0.00423143	0.0294641	20.2682	23987.3	16.07	177.74	1.35773	0.488675	465.8
29	Tongliao City	2014	1.13749	0.968897	10	1	0	20	8	12	0.163429	0.519745	0.0163375	0.6228	0.00443184	0.013969	0.0108411	16.8648	35061.4	13.87	235.58	0.766902	0.506027	319.4
30	Ordos City	2014	0.588688	0.618229	9	1	1	49	16	33	0.0230487	0.67883	0.267304	2.61418	0.00252419	0.00366987	0.0110572	13.3585	116224	106.27	108.38	1.25336	0.433427	156
31	Hulunbeir	2014	0.338069	0.614926	9.5	0	1	14	9	5	0.0950545	0.816367	0.748703	0.541163	0.00291999	0.00594923	0.147577	22.8951	34929	19.77	226.73	1.24146	1.01512	265.9
32	Bayannur City	2014	0.955637	0.802259	9.5	1	0	12	6	6	0.282602	0.461636	0.0815516	2.49503	0.00488281	0.00480459	0.200403	22.3412	30121	28.14	226.47	1.59493	0.310524	178.6
33	Wulanchabu	2014	1.05706	1.49988	9.5	1	0	9	3	6	0.515518	0.706533	0.124582	0.166588	0.00226721	0.00748736	0.00330437	34.0145	23888	27.97	600.38	1.39013	0.476793	277
34	Shenyang city	2014	0.799158	0.922251	9	1	0	959	632	327	0.10894	0.912791	0.96111	6.34956	0.00460299	0.0546927	0.136726	12.8808	53183.9	15.92	1522.44	3.14656	2.90526	730.8
35	Dalian City	2014	1.1469	1.03636	10	1	0	843	494	349	0.0977992	0.950932	0.965241	7.08635	0.00478228	0.0481615	0.518235	12.9246	68133.9	14.49	1185.31	2.81366	4.34843	594.3
36	Anshan City	2014	0.848305	0.947353	9	1	0	202	77	125	0.0717275	0.869066	0.967718	3.47074	0.00356391	0.0104064	0.118684	13.6388	41436	9.78	1908.46	1.88439	1.37895	348.2
37	Fushun City	2014	1.04946	0.903565	9.5	1	0	67	43	24	0.0638953	0.707497	0.959577	4.14496	0.00430622	0.0204089	0.0441777	17.5079	37917.7	9.79	1007.27	1.57818	1.2011	217.4
38	Benxi City	2014	0.850158	0.906517	10	1	0	11	6	5	0.12196	0.72573	0.968617	2.97729	0.00201532	0.0140862	0.235664	15.8372	42067.5	10.98	614.49	1.52715	1.62788	152
39	Dandong City	2014	0.896463	0.94093	10	1	0	53	24	29	0.271295	0.911175	0.974043	2.8877	0.00202634	0.0123741	0.275644	20.1349	26209.6	13.45	833.58	2.35864	0.819622	239.5
40	Jinzhou City	2014	0.941601	0.998228	9	1	0	57	32	25	0.137502	0.836638	0.969252	3.52352	0.00296359	0.0282407	0.19034	16.7501	27432.3	11.9	1135.64	2.07898	1.12719	305.3
41	Yingkou City	2014	1.03825	1.02319	10	1	0	58	19	39	0.193629	0.847761	0.971929	5.15346	0.00191245	0.00953622	0.272769	14.207	39188.8	7.78	1318.95	2.09502	0.486954	233.3
42	Fuxin City	2014	0.743201	1.04561	10	1	0	34	17	17	0.30364	0.796599	0.958627	2.53911	0.00226603	0.0235691	0.0366688	28.9152	20998.1	6.7	1575.92	2.5309	0.247159	191
43	Liaoyang City	2014	0.901048	0.94892	9.5	0	1	28	9	19	0.0796527	0.608748	0.939342	4.05495	0.00275862	0.00960589	0.0612726	16.165	33961.9	15.31	810.36	2.28631	1.32148	179.9
44	Panjin City	2014	0.918671	0.989005	9	1	0	59	22	37	0.19286	0.608642	0.977103	1.87381	0.00317763	0.0054613	0.0431896	15.6536	56158	14.65	2561.35	1.61544	0.97474	129.2
45	Tieling City	2014	0.692656	0.857568	9.5	1	0	34	8	26	0.165428	0.825618	0.88541	1.60429	0.00220859	0.0055053	0.0728064	24.1075	20180.1	15.87	664.64	2.07375	1.36162	302
46	Chaoyang City	2014	1.48836	0.985645	10	1	0	46	17	29	0.549103	0.841438	0.976128	2.48799	0.00347791	0.00160599	0.058073	22.9456	20686.4	6.88	537.91	2.08823	0.76067	340.6
47	Huludao City	2014	1.36652	0.970447	9	1	0	29	12	17	0.214537	0.960045	0.88838	1.08487	0.00391591	0.00309939	0.158023	23.2	17365.8	5.86	421.82	2.92204	1.37395	280.7
48	Changchun City	2014	1.22635	1.19434	10	1	0	437	218	219	0.0733268	0.78071	0.123439	0.178541	0.00130792	0.0549406	0.238342	12.6504	42375.1	19.44	763.96	3.03211	1.03704	754.6
49	Jilin City	2014	0.757023	0.856411	10	1	0	137	82	55	0.0815397	0.908626	0.1452	1.17406	0.00236593	0.0242144	0.0367128	13.7559	33203.8	11.42	481.96	1.48891	1.72944	427.7
50	Siping City	2014	1.07499	1.0731	10			39	20	19	0.439346	0.642208	0.166927	0.370083	0.00257069	0.0113755	0.0246826	15.8135	22057	30.95	541.38	1.36856	0.488993	328.1
51	Liaoyuan City	2014	0.848403	0.916454	9	1	0	6	1	5	0.0619642	0.564585	0.334893	0.79005	0.00459832	0.00499672	0.025442	14.3914	33753.1	11.12	1093.06	1.05204	0.770545	121.8
52	Tonghua City	2014	0.674817	0.876609	10	0	1	8	2	6	0.0867253	0.723135	0.0914695	0.296536	0.00332924	0.00558866	0.0464406	20.6941	27124.7	19.07	593.97	1.4788	2.33149	222.2
53	Baishan City	2014	1.03986	0.949231	8	1	0	16	13	3	0.0702991	0.542485	0.0670821	0.478653	0.00471476	0.00091053	0.0288279	20.458	31860.1	8.57	209.28	1.42833	1.05493	126.3
54	Songyuan City	2014	0.872455	0.868226	8.5	1	1	13	4	9	0.0458336	0.815057	0.169265	0.0078887	0.00183636	0.00105925	0.00458624	10.7662	33992.8	15.38	455.2	0.896901	0.144768	278.5
55	Baicheng City	2014	0.933926	0.933193	10.6	1	0	8	1	7	0.197674	0.792339	0.206502	0.882568	0.00338319	0.00993478	0.011888	26.6577	20673.8	6.38	193.97	1.48464	0.462935	197.8
56	Harbin City	2014	0.886638	0.937918	8.5	0	1	1262	795	467	0.059349	1.64202	0.406685	1.23615	0.00236314	0.0512939	0.0783134	13.859	33929.6	10.28	668.59	3.0227	1.35494	987.3
57	Qiqihar City	2014	1.81912	0.983924	10	1	0	128	51	77	0.0345408	1.3191	0.54204	0.743279	0.00252623	0.00990871	0.0460417	25.9384	14548.2	6.83	316.68	2.14914	0.411659	553.2
58	Jixi City	2014	0.874923	0.987885	8	0	1	19	9	10	0.0718588	1.20571	1.00585	0.619136	0.00287265	0.00479956	0.0980022	15.5551	17560	7.68	367.39	2.5371	0.614209	183.6
59	Hegang City	2014	1.14411	1.30786	10	1	0	8	2	6	0.0633807	1.04589	1.57642	0.794712	0.0062812	0.00173271	0.0329677	28.7735	15212.7	6.81	145.11	3.24013	0.677908	107
60	Shuangyashan City	2014	0.847244	0.888566	5	1	1	19	6	13	0.55473	1.37118	1.82974	0.854124	0.00265322	0.00234228	0.151847	23.9094	18242.1	7.93	284.6	2.65813	0.581237	149
61	Daqing City	2014	1.96221	1.1249	9	1	0	152	48	104	0.206857	0.261618	0.55586	4.48194	0.00542986	0.0226112	0.0610732	4.38815	92279.9	25.51	265.22	0.716669	0.46438	276
62	Yichun City	2014	0.917999	0.892342	10	1	0	9	5	4	0.0201922	1.48637	1.26103	1.42405	0.00543864	0.000868852	0.0663404	40.2007	13153.8	11.74	39.79	2.58652	0.406319	122
63	Jiamusi City	2014	1.1616	1.02964	10	1	0	12	4	8	0.151953	1.95879	0.561784	1.04313	0.00187617	0.0185236	0.204008	24.4803	20698.4	7.25	421.44	2.3649	0.1802	241.4
64	Qitaihe City	2014	1.09953	0.989345	6	1	1	9	4	5	0.169946	1.09929	0.32488	0.558503	0.00314589	0.00264966	0.00576051	28.973	15823	9	147.72	2.59967	0.347953	88.2
65	Mudanjiang City	2014	1.18368	1.07293	11	1	0	27	12	15	0.0135993	1.25518	0.346144	0.378166	0.00231788	0.0182163	0.583286	18.9291	26951.2	11.03	376.86	1.4286	0.744648	264
66	Heihe City	2014	0.846775	1.0505	10	1	0	14	3	11	0.00666043	2.22747	0.542374	0.767623	0.00626613	0.00665572	0.259866	33.5426	15576.1	7.8	14.91	2.20174	0.578692	170.5
67	Suihua City	2014	0.709679	1.03247	12	1	0	15	2	13	0.594214	1.2444	0.650263	0.380779	0.00351787	0.00182664	0.0164552	24.384	13520.3	27.29	305.77	1.45245	0.286498	553.2
68	Shanghai	2014	0.961485	1.02003	7.5	0	1	5562	3224	2338	0.000587948	1.87017	0.89476	2.74966	0.00507082	0.0352154	1.21623	20.8906	65858.9	7.7	2659.38	5.16802	5.3274	1438.7
69	Nanjing City	2014	1.03289	1.05629	10.5	1	1	3643	2372	1271	0.0736064	1.37512	0.914249	2.205	0.0050813	0.124146	0.398487	10.4436	65541.4	20.8	984.85	4.05752	4.85399	648.7
70	Wuxi City	2014	0.61284	1.01196	9	1	1	2376	1231	1145	0.0815059	0.969551	0.740387	0.479981	0.00406568	0.0239447	0.555264	9.11674	77025.6	25.28	1494.77	2.50065	4.74219	477.1
71	Xuzhou	2014	0.706197	1.0374	11	0	1	664	305	359	0.130715	0.999116	0.458067	1.07816	0.00341807	0.0134088	0.0741061	13.333	35136.8	13	1082.14	1.41245	2.64154	1023.5
72	Changzhou City	2014	0.821909	0.890376	10	1	1	1814	995	819	0.0991179	0.978018	0.116745	0.431294	0.00492958	0.0294512	0.361036	8.87271	63638.8	16.82	1256.28	2.3559	4.99033	368.6
73	Suzhou City	2014	0.404706	1.00708	9.5	1	0	5223	3125	2098	0.208848	0.96686	0.394573	1.09788	0.00377986	0.0316864	1.38965	9.48216	79180.5	24.47	725.34	2.81058	5.8091	661.1
74	Nantong city	2014	0.732347	0.992832	10	1	0	774	420	354	0.349288	0.889246	0.689036	1.53049	0.00378191	0.0105387	0.34391	11.4915	47204.8	21.25	994.53	2.38292	3.35415	767.6
75	Lianyungang City	2014	0.814959	0.778689	11	1	0	154	67	87	0.15591	0.915157	0.250472	1.15109	0.0079319	0.00724008	0.25091	19.1236	26983.8	8.1	727.32	1.73051	2.66976	526.5
76	Huaian city	2014	0.835632	0.955009	11	1	1	313	191	122	0.263287	0.996609	0.0663175	0.181917	0.00369113	0.0120095	0.102747	17.5799	30920.2	9.98	910.05	1.47564	2.4597	560.3
77	Yancheng City	2014	0.753835	0.974087	11	1	1	427	190	237	0.149006	0.87734	0.11617	0.175387	0.00418911	0.00676886	0.120387	15.7264	32370	13.8	797.5	1.63226	3.91761	828.5
78	Yangzhou	2014	0.463725	1.00521	10	1	0	648	303	345	0.331689	0.840392	0.279672	0.449769	0.00357754	0.0175493	0.166321	9.94419	50372	10.21	1005.38	1.89355	3.07377	461.3
79	Zhenjiang	2014	1.03601	1.04059	10	1	0	950	674	276	0.0888852	0.919641	0.222826	0.189582	0.00426242	0.0309497	0.194662	9.58806	62559.5	20.77	950.46	1.91121	3.80682	272.1
80	Taizhou City	2014	0.45852	0.983655	10	1	1	434	228	206	0.290045	0.862589	0.378951	0.583796	0.00535356	0.00969617	0.198499	11.0123	44309.4	13.6	1045.44	1.98978	2.06121	508.5
81	suqian city	2014	0.670909	1.09557	12	1	1	149	60	89	0.531664	0.804717	0.240294	0.770591	0.00126422	0.00303358	0.119464	17.8999	24354.8	10.64	798.89	1.59634	2.8421	580.7
82	Hangzhou City	2014	1.13671	0.973965	8.5	0	1	2981	1387	1594	0.126263	1.32272	0.264214	0.236235	0.00714952	0.0663174	0.453744	10.4406	67691.1	11.7	1076.87	4.81267	5.4525	715.8
83	Ningbo City	2014	1.15917	0.972819	8.5	1	1	1652	622	1030	0.160152	0.842639	0.773074	0.497613	0.00449294	0.02584	0.845141	13.1514	64136.8	12.85	932.74	3.53706	4.27846	583.8
84	Wenzhou city	2014	0.811787	0.948398	8	0	1	923	248	675	0.101061	1.0619	0.467934	0.891106	0.00304208	0.0100297	0.29667	11.3636	30723.2	18.32	1339.63	3.52327	2.3116	813.7
85	Jiaxing City	2014	1.1072	0.97584	8.5	1	0	664	220	444	0.147325	0.768577	0.181543	0.17744	0.00259377	0.0188802	0.61809	9.98933	47898.2	14.32	892.15	2.95502	4.2063	348.1
86	Huzhou	2014	0.880003	0.964578	8.5	1	0	659	296	363	0.259231	0.837314	0.476231	0.582155	0.00513225	0.0102305	0.31361	11.4809	43633.2	19.97	707.03	2.59765	3.10883	263.8
87	Shaoxing City	2014	0.566944	0.997396	8	1	1	589	251	338	0.389656	0.839468	0.306322	0.279451	0.00299608	0.0181372	0.499429	8.12126	56164.9	11.98	734.5	2.90154	5.32713	443
88	Jinhua City	2014	0.920678	0.893044	8.5	1	0	499	137	362	0.233118	1.03509	0.799014	0.547784	0.00328048	0.0182541	0.794435	10.9988	38507.4	17.45	464.08	3.80149	3.7929	475.1
89	Quzhou City	2014	0.896695	0.970308	8.5	0	1	175	51	124	0.251703	0.847366	0.559996	1.23915	0.00697099	0.00534376	0.245029	17.2128	28520.6	13.11	357.39	2.76097	3.0508	255.7
90	Zhoushan City	2014	0.966445	0.778689	10	1	0	198	85	113	0.34462	1.14992	0.057456	0.859689	0.00183234	0.0233138	0.746328	18.5362	57866.7	15.26	685.69	2.97337	2.3786	97.5
91	Taizhou	2014	0.717828	1.11776	8	1	0	460	98	362	0.318718	1.0088	0.365284	0.364565	0.00336443	0.00546491	0.400389	10.9662	36650.4	17.93	1031.71	3.10602	2.64086	597.1
92	Lishui City	2014	1.10752	0.964465	9.5	1	1	139	31	108	0.330129	0.905138	0.695194	1.0603	0.00456704	0.014956	0.169843	20.6582	32249.7	10.83	266.25	2.99149	2.12037	265.7
93	Hefei City	2014	0.687864	0.995867	10.5	1	0	1450	820	630	0.17371	0.72181	0.386829	0.0233768	0.00197824	0.0697678	0.238177	13.4887	38507.1	23.84	2177.2	3.34179	4.1576	712.8
94	Wuhu	2014	0.911679	1.04606	11.5	1	0	632	375	257	0.19053	0.484744	0.100042	1.695	0.00240922	0.0328882	0.171464	15.0211	36430.6	23.02	972.37	1.90952	9.88333	384.5
95	Bengbu	2014	0.850955	1.01193	11	1	0	275	153	122	0.67448	0.628131	0.119643	0.589648	0.00281532	0.0164465	0.111006	18.1166	20219.2	15.91	1839.61	1.82078	3.65583	371.1
96	Huainan City	2014	0.870535	0.958782	10	0	1	212	63	149	0.151076	0.588297	0.420955	0.249585	0.00506724	0.0325362	0.0347835	18.4942	18978.5	8.1	1052.19	2.69218	1.59948	243.4
97	Ma'anshan City	2014	0.901609	0.602823	10	1	0	298	132	166	0.134782	0.511389	0.348162	0.0207284	0.00412221	0.0238367	0.136938	13.6864	34184.7	15.18	1121.42	1.93453	3.15051	227.2
98	Huaibei City	2014	0.881341	0.949111	10	1	0	83	31	52	0.51231	0.456481	0.190415	0.630906	0.00107991	0.0161338	0.0443205	15.2715	20095.2	10.47	1380.79	2.12402	1.43551	215.3
99	Tongling City	2014	0.763585	0.973955	10	1	0	133	40	93	0.00973204	0.378614	0.095719	0.609072	0.00478604	0.0460312	0.449253	14.6993	55291.3	11.17	1263.94	1.83506	7.02084	73.8
100	Anqing City	2014	1.00717	1.07763	10	1	1	131	74	57	0.137829	0.634761	0.649496	0.938241	0.00362938	0.0067312	0.0897759	19.3911	16388.4	15.2	907.28	2.26464	2.06712	620.9
101	Huangshan City	2014	0.925847	0.958643	9.5	1	0	52	13	39	0.265955	0.93264	0.0121642	1.26092	0.00343504	0.0141855	0.111197	29.461	21222.7	16.83	189.03	2.65725	2.39444	147.7
102	Chuzhou City	2014	0.818644	0.727354	11	0	1	282	135	147	0.292646	0.536181	0.591772	1.01144	0.00210812	0.0103532	0.1115	22.1382	17386.2	33.17	385.49	2.02543	1.73649	449.6
103	Fuyang City	2014	0.801462	0.899373	11	0	0	167	109	58	0.74866	0.807257	0.219814	0.212712	0.00110457	0.00331368	0.0831869	29.7187	8705.6	8.55	1164.19	2.53055	0.47905	1051.4
104	Suzhou City	2014	0.951919	1.03246	11	0	1	81	46	35	0.552439	0.84144	0.130936	0.619699	0.000562957	0.00309622	0.0350747	21.6815	11886.8	7.71	640.63	1.7547	0.907299	642.3
105	Lu'an City	2014	0.95996	1.57736	10	1	0	147	57	90	0.377642	0.692859	0.0653188	0.624839	0.00264798	0.00572228	0.0385012	29.3486	10928.8	6.64	528.71	2.43995	0.980209	720.5
106	Bozhou City	2014	0.691213	0.913891	10	1	1	64	19	45	1.0598	0.976432	0.261213	0.56315	0.00272294	0.00188083	0.025666	25.9404	10108.5	8.61	738.18	1.92676	0.629011	634.4
107	Chizhou City	2014	0.851016	1.01137	11	1	0	87	52	35	0.297839	0.840051	0.0226042	1.00556	0.00221239	0.0130909	0.048928	26.8429	20631.6	11.48	272.57	2.18578	1.22998	160.6
108	xuancheng city	2014	0.497945	1.18592	10.5	1	0	156	71	85	0.243342	0.695525	0.457717	0.422065	0.00340892	0.00204646	0.113144	24.2472	20323.9	11.19	335.09	2.03509	3.45525	279.8
109	Fuzhou City	2014	0.667729	0.991569	11	1	1	545	267	278	0.254735	1.02088	0.421986	0.181302	0.00473395	0.0475395	0.411979	11.1199	40267.8	13.22	1105.43	3.77196	1.62277	674.9
110	Xiamen City	2014	0.636011	0.742212	10	0	1	766	353	413	0.0976615	1.22551	0.552463	0.468289	0.00260999	0.0778496	1.56786	16.7478	49954	17.71	1293.32	4.18765	3.17149	203.4
111	Putian City	2014	1.20483	1.06069	12.5	1	0	38	15	23	0.27782	0.606239	0.179824	1.25613	0.00314575	0.00605041	0.214372	10.5127	30427.4	3.64	997.51	1.82922	2.21844	341.2
112	Sanming City	2014	1.03703	1.03753	11	1	0	95	28	67	0.281644	0.617451	0.242619	0.434567	0.00620018	0.00856268	0.0774069	12.2671	37158.3	12.55	245.7	1.48002	1.98777	284
113	Quanzhou City	2014	0.773461	1.00503	10.5	0	1	539	131	408	0.107942	0.565021	0.413304	0.146306	0.00348259	0.0170565	0.330531	8.3149	39266.2	21.02	1244.09	1.82305	2.21812	716.2
114	Zhangzhou City	2014	0.827326	0.948059	12	1	0	119	36	83	0.105366	0.728149	0.341143	1.36984	0.00469307	0.0139777	0.277547	10.9523	29158.8	19	1457.86	1.45071	1.60486	497.4
115	Nanping City	2014	1.13786	1.01128	11	1	0	53	15	38	0.305364	0.767626	0.0714273	1.19941	0.00714286	0.00741353	0.0795291	15.4464	27064.2	5.05	189.63	1.8413	1.00706	319.2
116	Longyan City	2014	1.24376	1.12795	11	1	0	136	58	78	0.225056	0.635893	0.263844	0.25286	0.00358066	0.0055832	0.150157	12.6495	36080.2	9.24	188.72	1.64601	2.3489	307.1
117	Ningde City	2014	0.775873	1.05495	12.5	1	0	49	15	34	0.448492	0.61252	0.110487	0.0342635	0.00491449	0.00280182	0.179261	14.5269	27826.4	8.47	311.84	1.74048	0.648464	352.2
118	Nanchang City	2014	0.866023	0.949086	10.5	1	1	406	178	228	0.0747704	0.737771	0.313422	0.199028	0.00340265	0.107081	0.204662	12.8997	40929.1	16.4	2806.34	3.71473	1.67059	517.7
119	Jingdezhen City	2014	0.99475	0.988185	10.5	1	0	18	10	8	0.040066	0.592427	0.153746	0.699798	0.00258641	0.0155924	0.0652199	20.261	26426.8	16.86	1110.47	1.5822	0.761587	167.8
120	Pingxiang City	2014	0.867239	0.993213	10	1	0	59	19	40	0.151356	0.581411	0.187795	0.311101	0.00365519	0.00567709	0.105518	18.0991	26676.3	8.07	823.27	1.31023	1.91436	198.2
121	Jiujiang City	2014	1.19609	0.984782	11	1	0	66	14	52	0.0705747	0.668233	0.373636	0.0533926	0.00238202	0.0162097	0.198828	21.547	21575.7	23.13	1104.34	1.74676	1.23845	513.1
122	Xinyu City	2014	0.791616	0.865192	10	1	0	37	15	22	0.117367	0.625	0.0877791	0.180193	0.00366502	0.0265699	0.139492	14.633	45207.9	12.62	495.53	1.44123	1.42846	122.3
123	Yingtan City	2014	0.856368	1.01024	10	1	0	59	9	50	0.310301	0.486691	0.223978	0.528569	0.00135972	0.00475808	0.417401	18.942	30831.3	15.85	1739.71	1.52871	2.00402	126.9
124	Ganzhou City	2014	0.610932	0.79397	10.5	1	0	126	44	82	0.275871	0.85071	0.252399	0.125178	0.00366371	0.00916307	0.129985	29.0886	12625.4	9.53	647.62	2.60673	1.13735	954.2
125	Ji'an City	2014	0.822875	0.887662	11	1	0	67	25	42	0.196049	0.636577	0.0214806	0.787014	0.00463883	0.00361439	0.218814	24.8523	14822.7	13.93	430.67	2.07164	2.12629	526.7
126	Yichun City	2014	1.47646	1.02754	10.5	1	0	113	25	88	0.246557	0.575175	0.231479	0.129717	0.00679647	0.00750806	0.0960555	22.7653	16147.6	7.07	448.22	1.97947	1.74294	595.6
127	Fuzhou City	2014	0.896702	0.991463	10	1	0	38	18	20	0.350932	0.613491	0.0056811	0.691018	0.00455322	0.00672	0.0920949	24.6717	15190.9	9.31	564.42	1.94864	1.22331	427.5
128	Shangrao City	2014	0.890233	0.934894	10.5	1	0	88	34	54	0.226331	0.716219	0.270434	0.0637719	0.0044739	0.00316182	0.160103	24.8095	13505.4	22.38	1134.05	2.0258	1.09309	773.1
129	Jinan City	2014	0.847674	1.074	9	1	0	1775	1013	762	0.181747	1.42332	0.469653	0.903761	0.00297418	0.112676	0.111652	9.90216	50365.8	22.11	1092.92	3.50963	1.67975	621.6
130	Qingdao City	2014	0.80484	0.549563	9	0	1	2725	1910	815	0.128892	1.14433	0.645137	1.21858	0.00415203	0.0401596	0.564579	12.3643	59249.1	21.34	1125.2	2.42638	2.51353	780.6
131	Zibo	2014	1.0413	0.996529	9	1	1	426	166	260	0.125219	0.73068	0.518198	0.438971	0.00470662	0.0223995	0.136157	8.4999	53728.9	13.58	951.96	1.50996	2.4112	428
132	Zaozhuang City	2014	0.990151	1.03028	10	0	0	176	67	109	0.262775	0.703295	0.404696	0.78579	0.00318866	0.00635235	0.0446847	10.9693	31851.5	10.39	756.01	1.18219	0.873499	401.3
133	Dongying City	2014	0.925987	0.940123	11	1	1	235	70	165	0.0837107	0.450751	0.37564	1.43962	0.00419367	0.0143908	0.23737	7.03561	100657	26.96	247.2	1.67066	2.19108	189.1
134	City of Yantai	2014	0.737998	0.957428	9.5	1	1	356	143	213	0.280534	0.753303	0.230898	0.774861	0.00248921	0.0265064	0.539886	9.57774	52663.3	18.48	671	1.69313	2.89493	653.4
135	Weifang	2014	1.01272	1.12005	9.5	1	0	581	226	355	0.343751	0.780555	0.117234	0.36124	0.00365575	0.015827	0.228288	11.0271	31812.2	19.3	705	2.08664	2.5352	888.3
136	Jining City	2014	0.612188	1.09871	10	1	1	335	76	259	0.392611	0.806603	0.133673	0.136354	0.00390992	0.0111023	0.0845677	12.2857	28366.8	38.27	708.21	1.61448	1.72827	860.1
137	Tai'an City	2014	0.9133	1.01396	9.5	1	1	190	68	122	0.271362	0.917489	0.182385	0.498738	0.00257164	0.0187107	0.0608419	9.51892	33056.4	10.62	771.3	1.34902	1.3835	562.3
138	Weihai	2014	0.809219	0.832965	10	1	0	190	99	91	0.268487	0.906301	0.0679274	0.206295	0.00497601	0.0252504	0.365161	10.056	61009.5	22.65	505.1	1.50006	3.44786	254.8
139	Rizhao City	2014	0.81688	1.033	10.5	1	1	93	26	67	0.245067	0.813778	0.21835	0.429196	0.00385944	0.00872133	1.32504	10.4083	34588.6	15	646.65	2.13346	1.19522	293.9
140	Linyi City	2014	0.829814	1.07321	11	0	1	225	86	139	0.246178	0.958216	0.012147	0.260463	0.00443971	0.0058578	0.18568	12.7478	21503.6	15.62	1126.94	2.02186	1.01083	1113.2
141	Dezhou City	2014	0.602204	0.785141	10.5	1	1	200	57	143	0.364874	0.780362	0.167737	0.345232	0.00726612	0.007393	0.0829922	10.6031	28015.7	23.53	690.86	1.38579	1.52875	583.2
142	Liaocheng City	2014	0.985164	0.334357	10	1	0	152	44	108	0.413928	0.695141	0.0994928	0.0143225	0.00161212	0.00686015	0.140447	11.3639	26076.6	18.74	706.14	1.56758	1.28993	612.1
143	Binzhou City	2014	1.05442	0.802648	9.5	1	1	138	53	85	0.521554	0.803777	0.141933	0.347923	0.00284402	0.0127869	0.194241	11.8498	36557.7	17.24	325.91	1.71807	1.99036	386.7
144	Heze City	2014	0.866079	1.01095	10	1	0	90	24	66	0.445213	0.647443	0.237086	0.436344	0.00301724	0.00368665	0.0973631	15.457	16233.3	9.65	1099.43	1.65392	1.17365	990.6
145	Zhengzhou City	2014	0.971787	1.00153	10	1	0	1014	407	607	0.0423025	0.901088	0.179039	0.0738674	0.0034647	0.0835189	0.420859	13.5534	44365.5	7.83	5279.21	3.66297	1.57801	937.8
146	kaifeng city	2014	0.991767	1.12525	11	0	1	62	14	48	0.533712	0.78015	0.338303	0.847464	0.00400172	0.0216826	0.0181169	14.9561	19726.2	15.42	1540.18	1.43325	1.09105	553.8
147	Luoyang City	2014	1.1859	1.04118	9	0	1	493	227	266	0.191279	0.819855	0.321289	0.26149	0.00372226	0.0178456	0.0275012	12.5736	30036.7	12.01	2224.35	1.84028	2.05141	696.2
148	Pingdingshan City	2014	0.790542	0.97968	9	0	1	127	43	84	0.350776	0.671631	0.0077235	0.604136	0.00328407	0.0101343	0.0246718	14.7532	20066.6	9.83	2482.17	1.86763	1.16298	557.1
149	Anyang City	2014	0.926134	0.987762	9	0	1	90	43	47	0.348614	0.691176	0.0677277	0.460139	0.00347947	0.0109956	0.0579387	13.0751	21401.4	8.62	2162.92	1.49166	1.78845	611.4
150	Hebi City	2014	0.926236	0.927777	10	1	0	33	8	25	0.298358	0.346297	0.129915	0.76856	0.00153335	0.00681246	0.0290159	13.7875	25862.8	11.8	930.93	1.34278	1.07816	166.9
151	Xinxiang City	2014	1.32622	1.08686	9.5	1	0	166	56	110	0.348129	0.55742	0.184997	0.479254	0.00327493	0.0226888	0.0387529	14.5728	20483	9.62	2653.36	1.60247	1.42981	630.5
152	Jiaozuo City	2014	1.03129	0.986916	11	1	0	141	64	77	0.208636	0.498058	0.0100923	0.478435	0.00367353	0.0253853	0.0820677	10.4364	31862.6	12.67	1803.48	1.14856	2.14589	369.6
153	Puyang City	2014	0.889513	0.997651	11	1	0	73	25	48	0.459782	0.513042	0.038789	0.511453	0.00284532	0.00191048	0.0369468	14.514	21209.9	9.57	2655.13	1.2129	1.27289	424.5
154	Xuchang City	2014	0.903364	1.12742	9.5	1	0	276	159	117	0.275648	0.500165	0.267263	0.377066	0.00434584	0.00693217	0.0627466	10.5966	29461.7	15.01	4271.13	1.29332	1.89283	499.8
155	Luohe City	2014	0.814754	0.919729	10	0	1	22	10	12	0.476077	0.387694	0.146168	0.686351	0.00245399	0.00961605	0.0506365	14.4435	22289.4	6.04	1202.06	1.2472	0.82686	266.7
156	Sanmenxia City	2014	1.17086	0.932536	10	1	0	60	22	38	0.261658	0.455854	0.307274	0.0558822	0.00228595	0.00560448	0.0118134	13.3571	33587.6	10.5	1627.03	1.2333	1.73084	227.8
157	Nanyang City	2014	1.00478	0.989664	10	1	0	237	148	89	0.349778	0.773763	0.290688	0.261458	0.00520208	0.00595895	0.0444254	16.8698	16199	10.8	875.46	1.61061	1.46758	1181.4
158	Shangqiu City	2014	1.25976	1.07164	10	1	0	80	27	53	0.621447	0.798523	0.016252	0.632099	0.00322716	0.00817026	0.0123222	20.7406	14198.1	5.09	1063.52	1.62995	0.648765	949.7
159	Xinyang City	2014	1.12007	1.04088	9.5	1	0	36	8	28	0.666217	0.804766	0.148747	0.521564	0.0044596	0.00862264	0.0264331	19.0842	16709	5.79	419.62	1.82247	0.601807	890.4
160	Zhoukou City	2014	1.07562	1.03405	9.5	1	0	26	11	15	0.4554	0.493401	0.0919491	0.208872	0.00300472	0.0028147	0.0244293	19.202	13767.8	12.95	1793.09	1.35514	0.72595	1236.9
161	Zhumadian City	2014	0.988093	1.00575	9.5	0	1	54	18	36	0.553624	0.851646	0.224708	0.641747	0.00378329	0.00360754	0.0145502	20.5567	14867.9	13.01	610.18	1.72781	1.03189	920.6
162	Wuhan City	2014	1.21449	0.874024	10	1	0	2106	1112	994	0.0723527	1.03093	0.238203	0.208184	0.00497306	0.116295	0.161299	11.67	55802.4	17.25	2962.77	3.05201	4.84175	827.3
163	Shiyan City	2014	0.594253	0.870411	11	1	0	68	23	45	0.20433	0.720331	0.161742	0.888934	0.00559528	0.0143156	0.0289369	21.4993	20273.4	8.75	233.25	2.11024	1.3908	347
164	Yichang City	2014	1.80243	1.68151	12	1	0	309	167	142	0.29777	0.496881	0.0422471	0.254248	0.00340768	0.0147785	0.0528867	14.1376	43485.4	14.68	301.34	1.45289	1.51498	400.4
165	Xiangyang City	2014	0.940729	0.975889	12	1	0	174	87	87	0.239	0.511531	0.240094	0.719643	0.00393701	0.00882603	0.0385951	13.9946	31843.8	8.83	619.67	1.27556	4.29011	595.5
166	Ezhou City	2014	0.866118	0.944489	11	1	0	14	9	5	0.540409	0.487015	0.11089	1.24611	0.00501203	0.0134301	0.0463949	11.0123	36926.9	10.59	691.22	1.09622	0.775511	110.2
167	Jingmen City	2014	0.949031	0.977899	11	1	0	38	9	29	0.204954	0.574661	0.203924	0.221561	0.00307247	0.0067962	0.0453341	13.6547	25838.8	12.97	282.56	1.45756	1.57881	300.3
168	Xiaogan City	2014	0.55781	0.970927	11	1	1	76	28	48	0.385883	0.659666	0.100093	0.875267	0.00433452	0.00746243	0.0542297	18.6887	15881.5	9.58	950.39	1.77093	1.36942	525.7
169	Jingzhou City	2014	0.975306	0.973933	10.5	1	0	35	12	23	0.289814	0.718519	0.215905	0.417205	0.00376987	0.0169824	0.0685189	18.6624	14676	8.92	658.85	1.97335	1.40383	658.5
170	Huanggang City	2014	0.684129	0.885279	10	1	0	68	24	44	0.308217	0.880259	0.111997	0.875695	0.00507805	0.00625371	0.0257575	23.6714	13169.4	27.78	969.61	1.92246	1.59672	741.4
171	Xianning City	2014	1.03556	1.02486	13.5	1	0	43	20	23	0.643606	0.662148	0.104457	1.01742	0.005002	0.0135551	0.0297536	18.4678	22076.1	8.73	405.39	1.47786	1.38048	296.5
172	suizhou city	2014	0.929076	1.02597	10.5	1	0	36	9	27	0.522542	0.69253	0.133214	0.402598	0.00318825	0.00239207	0.121467	14.3349	18879.4	9.62	379.12	1.7174	1.47552	257.1
173	Changsha City	2014	1.20927	1.19159	11.5	1	0	1513	790	723	0.136671	0.771402	0.620757	1.62309	0.00451508	0.0815481	0.0968634	10.2544	62080.7	14.44	1589.06	2.74217	2.79879	671.4
174	Zhuzhou City	2014	1.40004	1.03192	11	1	0	465	226	239	0.192467	0.557731	0.30741	1.35493	0.00336597	0.022542	0.0795679	13.5134	31558.9	16.46	1416.45	1.46544	1.5036	396.1
175	Xiangtan City	2014	0.810954	0.894278	10.5	1	0	200	81	119	0.198132	0.612145	0.0116337	0.682612	0.00342199	0.0420981	0.0891955	12.9636	32266.3	16.82	1332.37	1.68867	1.26611	291.5
176	Hengyang City	2014	0.888761	0.91816	10.5	1	0	118	56	62	0.618218	0.819174	0.118207	0.1178	0.00196657	0.0132988	0.0754451	17.2325	18986.9	24.05	1346.2	1.39631	0.477088	791.5
177	Shaoyang City	2014	1.21227	1.05513	11	1	0	37	12	25	0.49809	1.05634	0.0952361	1.16924	0.0023753	0.00336422	0.0409723	27.4537	10087.8	15.79	1598.17	1.9722	0.350648	819
178	Yueyang City	2014	1.62873	1.46199	10	1	0	70	22	48	0.273505	0.655838	0.274815	0.763464	0.00441276	0.00864566	0.0182224	11.8446	27593.1	10.17	776.22	0.840405	1.11841	563.3
179	Changde City	2014	1.08285	1.00492	10.5	1	0	56	24	32	0.405007	0.816579	0.478661	0.251744	0.00280936	0.00686069	0.0185116	14.4291	24914	10.77	557.97	1.13266	0.630811	608.7
180	Zhangjiajie City	2014	0.875825	0.964457	10	1	0	20	8	12	0.223516	2.63636	0.689948	0.850221	0.00313824	0.00692621	0.013511	28.497	15595.3	7.26	194.48	1.95323	0.317177	172.1
181	Yiyang City	2014	0.802946	1.07979	10.5	1	0	52	12	40	0.675452	0.851238	0.0371437	0.300074	0.00500357	0.00653311	0.0285178	18.8818	16486	6.2	735.98	1.36114	0.877833	483.2
182	Chenzhou City	2014	0.254005	0.922789	11.5	1	1	103	67	36	0.27373	0.59299	0.139341	0.129149	0.00200568	0.00461488	0.14935	18.7748	23060	11.26	335.94	1.31409	1.26859	518.8
183	Yongzhou City	2014	1.3488	1.02264	10.5	1	1	72	31	41	0.482372	1.0758	0.0068401	0.557871	0.00168114	0.00394928	0.0442026	23.3558	14006.4	6.01	363.78	1.51869	0.565393	630.9
184	Huaihua City	2014	1.12682	0.96402	10	1	0	35	12	23	0.392519	0.958543	0.0007912	0.0486368	0.00288046	0.00696746	0.00549144	23.7804	14048.5	11.89	562.16	1.64406	0.44033	525.5
185	Loudi City	2014	0.864775	1.13984	10.5	1	0	63	14	49	0.446065	0.598692	0.159596	0.473308	0.00182949	0.00636458	0.0784286	16.8334	18165.4	9.18	1130.3	1.51154	0.462839	444.9
186	Guangzhou City	2014	2.20644	1.15358	10	1	0	2761	1498	1263	0.0267925	1.94891	0.426186	1.99432	0.00341705	0.120998	0.48021	8.5966	82109.6	14.99	1808.38	3.57344	3.92148	842.4
187	Shaoguan City	2014	0.81137	0.905532	10	1	0	31	14	17	0.291511	1.15434	0.75098	1.86498	0.00213137	0.0111723	0.129745	17.7085	24532.3	7.93	322.85	1.85485	1.22896	329.1
188	Shenzhen	2014	1.00044	0.999661	10	0	1	4281	1957	2324	0.0902402	1.34813	0.246122	1.28241	0.00466853	0.0263919	1.87233	13.5368	95541.5	35.02	1663.55	3.44766	4.36722	332.2
189	Zhuhai city	2014	1.2794	1.03065	10	1	0	454	175	279	0.0397424	0.942312	0.928989	1.62496	0.00409297	0.119782	1.80904	14.7758	74478.2	46.28	639.33	3.74725	4.53741	110.2
190	Shan Tou	2014	0.677458	0.953227	10	1	0	85	44	41	0.173282	0.798062	0.153542	0.212411	0.00338357	0.00180113	0.342078	12.4511	19940.4	4.64	2755.93	2.17726	0.9815	546.6
191	Foshan City	2014	1.07739	1.13464	10	1	0	960	399	561	0.106053	0.587969	0.422851	1.31307	0.00414708	0.0121126	0.567973	7.05509	64942.9	11.1165	1015.3	2.53594	2.9287	385.6
192	Jiangmen	2014	0.651304	0.864922	10	1	0	317	192	125	0.295362	0.87421	1.07083	1.2247	0.00254931	0.00984291	0.60088	11.3357	29549.8	14.885	783.31	2.5642	2.18268	393.4
193	Zhangjiang City	2014	0.946485	1.03122	12	1	0	40	15	25	0.191574	1.04624	0.492205	0.101085	0.00675562	0.00933431	0.171745	12.3742	20080.4	6.41	948.5	1.67102	0.515719	819
194	Maoming City	2014	0.355699	0.704636	12	1	0	67	27	40	0.209001	1.03614	0.659535	0.50264	0.00254925	0.00435008	0.0361316	11.2062	24893.4	2.27	1049.69	1.07075	0.258321	772.4
195	Zhaoqing	2014	0.978912	1.16311	12	1	0	68	21	47	0.488964	0.704659	0.653422	0.799056	0.00329218	0.0174798	0.261124	13.1005	29267.3	21.34	745.89	1.54562	1.67269	433.7
196	Huizhou	2014	0.906707	1.05509	11	1	0	798	444	354	0.166529	0.684936	0.199473	0.128413	0.00427789	0.00866083	1.21608	12.4309	40682.9	19.85	525.29	1.77523	5.29916	348.5
197	Meizhou City	2014	0.254682	0.877734	12	1	0	203	9	194	0.723064	1.1517	1.22474	0.862141	0.00485987	0.0044493	0.151348	30.4818	13120	8.45	314.24	2.3112	0.55722	528.6
198	Shanwei City	2014	1.22459	1.39783	14.5	1	0	11	5	6	0.200669	0.822251	0.348244	0.694659	0.00113529	0.00141882	0.338106	17.4132	15292.3	4.93	1252.49	1.13718	0.903151	359.1
199	Heyuan City	2014	0.955262	0.943547	12.5	1	0	41	12	29	0.295985	0.882116	0.109261	0.230652	0.00496853	0.00347276	0.316145	27.3887	16110.3	13.54	846.69	2.04815	2.02117	365.3
200	Yangjiang City	2014	1.02024	0.857996	12.5	1	0	18	6	12	0.235007	0.73808	0.810343	2.33337	0.00304944	0.00309468	0.141261	10.5776	29997.8	9.98	891.54	1.37084	0.935893	289.4
201	Qingyuan City	2014	0.383943	0.579512	10	0	1	49	15	34	0.38424	1.07287	0.0624794	0.187229	0.0034379	0.00341305	0.225591	17.8658	20116.8	9.6368	370.96	2.05679	1.10979	412.3
202	Dongguan city	2014	0.0860301	0.32732	9	1	0	1101	451	650	0.345426	1.09745	0.683964	0.0480096	0.00524003	0.0365026	1.69708	7.78196	45123.3	72.87	778.01	2.531	3.08142	191.4
203	Zhongshan City	2014	0.248563	1.01911	10	1	0	428	204	224	0.1923	0.76578	2.47383	1.25073	0.0032967	0.0256015	0.804118	9.2548	56676.2	5.37	874.78	2.25964	4.92583	156.1
204	Chaozhou City	2014	0.57441	1.04858	12	1	0	26	7	19	0.246974	0.693416	1.92856	1.06413	0.00393771	0.00640253	0.247183	12.3604	20004.9	3.02	1156.08	1.60135	0.513364	268.8
205	Jieyang City	2014	0.322468	0.767102	15	1	0	22	6	16	0.190788	0.478353	0.469747	0.433827	0.00948905	0.00176347	0.188464	10.5262	18917.2	3.67	2019.2	1.44254	0.311663	694.2
206	Yunfu City	2014	0.406841	1.05952	15	1	0	21	4	17	0.739776	0.78803	0.0424139	0.704966	0.00297992	0.0036533	0.166414	20.0515	17416.6	3.01	413.89	2.04756	20.6835	294.2
207	NanNing City	2014	0.697587	0.996239	10	1	0	791	560	231	0.160107	1.22038	0.736697	0.649625	0.00277301	0.0488195	0.0939079	14.7945	25372.6	13.58	432.91	4.49638	1.55571	729.7
208	Wuzhou City	2014	0.538302	0.797593	11	1	0	24	16	8	0.400768	0.463161	0.0756829	0.221322	0.00327205	0.00418454	0.0720811	17.7525	18335.6	10.88	434.19	1.38801	1.33332	340.3
209	Yulin City	2014	0.945411	0.983579	11	1	0	68	53	15	0.319291	0.522236	0.142671	0.0910261	0.000734349	0.00441517	0.383274	16.6083	15803.2	7.14	302.97	1.51173	1.12969	402
210	Yulin City	2014	1.10146	0.988921	10	1	0	66	40	26	0.277585	0.847166	0.197282	0.0238664	0.00363358	0.00246017	0.0222877	17.4138	13935.8	8.89	850.2	1.5281	0.855473	708
211	Haikou	2014	0.794322	1.10367	10	1	0	119	65	54	0.0340025	3.75753	0.310659	0.302758	0.0013741	0.109235	0.191312	13.8243	29549.2	8.97	723.77	5.58963	0.689504	165.3
212	Sanya City	2014	1.21043	0.943189	10	0	1	9	3	6	0.148584	3.05642	0.282459	1.3236	0.00311755	0.0780171	0.00623931	26.0691	32295.1	7.34	305.16	4.30565	3.08131	58.6
213	Chongqing	2014	0.856664	0.938537	11	0	1	2199	1042	1157	0.0169486	1.02184	0.0590202	0.76799	0.00411413	0.0219404	0.411091	23.1682	24813.2	7.47	656.93	3.12096	1.15497	3375.2
214	Chengdu City	2014	1.27659	0.992112	10	1	0	2847	1552	1295	0.110905	1.15146	0.274893	0.385247	0.00414569	0.060241	0.340821	13.3246	39362.4	12.73	2677.85	4.63143	1.89246	1210.7
215	Zigong City	2014	0.942539	0.784103	10	1	0	77	18	59	0.38489	0.495866	0.696022	0.375612	0.00205233	0.0133367	0.0384287	13.7227	22006.1	10.16	1054.88	1.48687	2.18791	330
216	Panzhihua City	2014	0.798493	1.01965	10	1	0	126	44	82	0.0705893	0.320672	0.705876	1.49584	0.00215378	0.025992	0.0212517	13.9148	39714.9	12.01	338.92	1.68268	1.69083	111.9
217	Luzhou City	2014	0.836524	0.941449	9	1	0	33	16	17	0.429049	0.449129	0.289948	0.122662	0.00203515	0.00878051	0.0134415	22.3302	16671.1	9.13	702.95	2.01135	0.90487	508.9
218	Deyang City	2014	0.64178	0.917578	10	1	0	109	35	74	0.530534	0.454774	0.291227	0.690152	0.00493624	0.0171078	0.157403	13.0037	24224.4	11.31	1069.75	1.96902	1.83632	392.5
219	Mianyang City	2014	0.837054	0.959372	10	1	0	237	117	120	0.588127	0.654306	0.335918	0.539945	0.00328228	0.0217312	0.113447	18.6494	18865.2	12.16	808.03	2.54462	2.60104	548.8
220	Guangyuan City	2014	1.15551	0.992227	10	1	0	27	5	22	0.627926	0.742605	0.21107	1.3292	0.00606254	0.00472622	0.0456757	33.9785	12433.5	5.91	205	2.63686	0.646469	310.1
221	Suining City	2014	1.00268	0.929814	9	0	0	67	18	49	0.793261	0.491892	0.148049	0.585103	0.00216263	0.00368349	0.0477862	19.2814	13880.5	12.26	811.99	1.98189	0.497972	380.4
222	Neijiang City	2014	0.958896	1.03053	9.5	1	0	32	11	21	0.530727	0.370099	0.32449	0.607079	0.0030843	0.00625845	0.0167248	14.4783	17440.7	3.29	913.35	1.50629	0.53391	426
223	Leshan	2014	0.959216	0.955477	9.5	1	0	103	35	68	0.246261	0.488852	0.140747	0.106285	0.00540466	0.0136924	0.0564841	17.8382	20870.5	7.34	464.05	2.3204	0.852969	355.7
224	Nanchong City	2014	0.343535	0.980287	10.5	1	0	33	6	27	0.783888	0.551485	0.0887971	0.624	0.00141376	0.00923162	0.0120486	24.0696	12726.9	7.61	780.32	2.22939	0.356938	759
225	Meishan City	2014	0.73983	0.94626	10	1	0	71	28	43	0.539875	0.487719	0.0235697	0.651667	0.00355951	0.00658952	0.0215913	19.2574	17800.5	6.56	658.95	1.99149	0.41877	353
226	Yibin City	2014	0.456874	0.950241	10	1	0	52	18	34	0.37257	0.440316	0.515378	0.645581	0.00467501	0.00442558	0.037861	19.2211	18168.1	4.17	692.81	1.7911	1.09788	554.3
227	Guang'an City	2014	0.668579	1.01768	11	1	1	23	15	8	0.692666	0.581984	0.256332	1.21976	0.00282805	0.00182107	0.0740346	20.3568	16015.6	5.2	829.92	1.93577	0.413132	471.7
228	Dazhou City	2014	0.327382	0.552152	11	1	0	44	23	21	0.604504	0.516905	0.548018	0.691204	0.00232755	0.00322773	0.0148225	21.3202	13723.1	2.21	577.5	1.89496	0.505427	688.1
229	Ya'an city	2014	0.806423	0.82729	11	1	0	36	16	20	0.521695	0.498337	0.126895	0.656929	0.00242131	0.0281635	0.0102235	67.5043	16894.3	5.43	373.35	3.13404	1.08067	157.2
230	Bazhong City	2014	0.866042	0.845117	11	1	0	18	6	12	0.389023	0.788445	0.382552	1.22338	0.00154833	0.000211694	0.0219661	44.8711	7733.18	2.54	537.89	2.45763	0.310383	383.1
231	Ziyang City	2014	1.06289	0.817339	10	1	0	34	8	26	0.498547	0.424719	0.83258	1.99791	0.0027336	0.000453775	0.0209002	15.781	18884.3	4.52	676.97	1.57905	0.946797	507.3
232	Guiyang City	2014	0.994044	0.819054	16	1	0	610	318	292	0.122977	1.44643	0.730195	0.186079	0.00489501	0.0938412	0.192898	17.9648	29952.1	11.32	913.7	5.42701	2.75849	382.9
233	Liupanshui City	2014	1.51059	0.982133	16	1	0	22	6	16	0.217552	0.705223	0.216496	0.744762	0.00293799	0.00311301	0.0489377	21.5582	19722.7	13.83	1019.06	1.45607	0.599482	328.3
234	Zunyi City	2014	0.269131	0.894837	15	1	0	155	74	81	0.475235	0.866943	0.470411	0.289456	0.00386815	0.00851944	0.0149727	21.1445	16595.7	6.16	681.46	2.18493	0.895228	787
235	Anshun City	2014	0.720266	1.08502	18	1	0	34	15	19	0.255042	1.32767	0.240164	0.848092	0.00304553	0.00452897	0.0174707	33.2312	12286.7	5.12	523.59	2.26748	0.705811	290
236	Kunming City	2014	0.793516	1.15061	12	1	1	818	432	386	0.109815	1.29513	0.127699	0.330364	0.00432544	0.0744656	0.293997	15.9886	32163.6	25.58	599.8	5.59751	2.11766	550.5
237	Qujing City	2014	0.376464	0.900181	11	1	0	84	31	53	0.457474	0.595402	0.213808	0.491281	0.00317283	0.00376736	0.0166474	20.2601	15744.9	14	467.87	1.72143	0.603643	646.5
238	Yuxi City	2014	0.362336	0.910419	12	1	0	59	21	38	0.233164	0.503102	0.240853	0.373186	0.00541842	0.00853796	0.0502359	17.4989	28889.2	15.27	435.16	1.66516	1.21434	216
239	Baoshan City	2014	0.289309	0.904408	13	1	0	4	2	2	0.514667	1.06831	0.206844	0.677188	0.0021296	0.00450966	0.0329618	32.7836	11190.6	4.51	184.69	2.16701	0.469259	258.8
240	Zhaotong City	2014	0.275899	0.765332	13	1	0	8	1	7	0.753351	0.632196	0.454642	0.0884571	0.00246184	0.00127456	0.00581806	49.3614	7137.8	4.47	403.1	2.35263	0.285384	594.4
241	Lijiang City	2014	0.516221	1.07299	10	1	0	8	2	6	0.530591	0.93033	0.0845842	0.835309	0.00254731	0.0195809	0.0201946	48.8963	11818	11.79	121.67	3.44254	0.621732	121.2
242	Pu'er City	2014	0.378602	0.971152	11	1	0	10	1	9	0.735732	1.02217	0.0543015	0.530816	0.00697865	0.00384161	0.0459935	47.0402	10536.3	11.7	55.34	2.39583	0.544402	253.8
243	Lincang City	2014	0.388863	0.936293	12	1	0	4	1	3	0.33137	0.622045	0.587497	0.0005063	0.00407451	0.00222666	0.511396	41.8058	10701	6.62	126.36	1.76894	0.320189	237.8
244	Xi'an City	2014	1.27488	1.23125	11	1	0	2452	1515	937	0.109144	1.4049	0.0025454	0.989603	0.00314153	0.0939989	0.278946	14.9206	35550.7	12.26	1639.65	4.8502	1.64564	815.3
245	Tongchuan City	2014	0.864461	0.909482	11.5	1	0	0	0	0	0.28109	0.477688	0.150907	1.38919	0.00540939	0.00287158	0.00419562	25.4802	21484	6.15	310.76	1.64749	0.594188	84.1
246	Baoji City	2014	1.13248	0.945192	13	0	1	85	34	51	0.231669	0.408842	0.406206	0.0571459	0.00407268	0.00852814	0.0319147	14.3406	24421.9	9.18	392.28	1.66407	1.02597	383.8
247	Xianyang City	2014	1.14996	1.08707	13	0	1	90	46	44	0.475743	0.439203	0.47024	0.0536433	0.00327225	0.0231432	0.0170339	13.1067	23389.3	11.12	1742.99	1.38019	0.475115	526.7
248	Weinan City	2014	0.887174	0.979052	12	1	0	167	143	24	0.289537	0.619291	0.297201	0.450948	0.00336984	0.00267189	0.00995147	20.6083	14865.3	14.93	761.79	1.73905	0.86769	561.4
249	Yan'an City	2014	0.552286	0.902628	7.5	1	0	23	7	16	0.290482	0.313305	0.475189	0.353907	0.00239676	0.0110055	0.00515044	22.3948	34948.8	4.88	130.74	1.37938	0.760632	234.3
250	Hanzhong City	2014	0.978012	0.954267	12	0	1	48	15	33	0.578073	0.762389	0.245598	0.545575	0.00507522	0.0110154	0.00643055	23.6114	16109.7	5.23	1028.78	1.96308	0.626452	384.1
251	Yulin City	2014	0.929455	0.92491	10	0	1	71	27	44	0.205292	0.411197	0.760023	3.75387	0.00252725	0.00445265	0.0010035	14.4944	48194.1	15.34	78.75	1.55926	1.23398	373.8
252	Ankang City	2014	0.87042	0.993909	12.5	1	0	10	4	6	0.631592	0.569485	0.497124	2.09668	0.0039507	0.00682364	0.00315199	29.6961	14554.3	5.01	281.35	1.97098	0.295991	306.2
253	Shangluo City	2014	0.904875	0.89427	12	0	1	15	10	5	0.347766	0.62	0.198294	0.550009	0.00391023	0.00681963	0.0389852	28.3268	13674.4	3.3	211.04	1.65993	0.456389	251.7
254	Lan'Zhou City	2014	0.934314	0.994998	12	1	0	266	174	92	0.062349	1.3622	0.576697	0.427785	0.00308642	0.110537	0.148291	13.9986	32051.6	8.15	1473.47	6.11225	1.12879	374.7
255	Jiayuguan City	2014	0.792719	1.03939	12.5	1	0	14	5	9	0.0390663	0.409312	0.815958	0.622206	0.00284562	0.0118963	0.0890819	9.07469	59663.4	16.33	82.21	2.83134	0.875002	24.1
256	JinChang City	2014	0.789474	0.914221	11	1	0	29	8	21	0.0404008	0.410005	0.164961	1.22368	0.00208024	0.0062617	0.446153	19.6489	31931.1	19.97	76.81	2.03675	0.644656	47
257	Baiyin City	2014	1.22184	0.875503	12	1	0	63	37	26	0.187898	0.733532	0.354067	0.312476	0.00389779	0.00148454	0.10129	25.6776	15316.9	12.74	141.52	2.20328	0.722178	177.9
258	Tianshui City	2014	1.10677	1.02798	11.5	1	0	29	16	13	0.258042	1.3263	0.198756	0.596545	0.00150178	0.0104381	0.0454999	34.2984	9276.49	4.62	222.11	2.62237	0.617612	364.5
259	Wuwei City	2014	0.206928	1.0769	12.5	1	0	17	6	11	0.472459	0.800423	0.240951	0.876899	0.00577201	0.0103002	0.00597141	37.1364	13111.9	3.52	201.24	3.0346	0.311153	188.9
260	Zhangye City	2014	0.597659	1.01363	11.5	1	0	22	15	7	0.123859	1.28238	0.282959	0.16129	0.00708015	0.0155274	0.0039458	29.8209	17469.2	12.18	119.46	2.46347	0.684246	129.7
261	Pingliang City	2014	1.0605	0.850706	11	1	0	13	6	7	0.559726	1.10873	0.360035	0.852072	0.0037114	0.00253188	0.00495331	39.335	9817.21	10.92	264.98	2.9165	0.408731	233.7
262	Jiuquan City	2014	0.791625	0.788819	12	1	0	44	19	25	0.0424606	0.846363	0.528341	0.185285	0.00225965	0.00701169	0.0076156	17.1951	32185.7	10.99	121.97	2.33617	1.11226	111.2
263	Qingyang City	2014	0.45243	1.79	13	1	0	22	18	4	0.463415	0.478668	0.438036	0.632311	0.00362872	0.00611488	0.00645557	27.7605	17606.7	8.14	381.02	1.66978	0.919653	265.5
264	Dingxi City	2014	0.631074	0.78221	11	1	1	15	6	9	0.64691	2.07372	0.384016	1.00273	0.00152975	0.00173258	0.00944258	62.1249	6126.98	5.69	125.89	3.51863	0.554464	301.4
265	Longnan City	2014	0.944022	1.32527	11	1	0	4	2	2	0.224368	1.82936	0.525374	0.858027	0.00327893	0.00202366	0.00508289	62.6392	5952.01	1.17	120.18	3.81697	0.344856	283.2
266	Xining City	2014	0.828146	1.00069	12.5	1	0	78	40	38	0.0640265	0.937939	0.534092	0.0212613	0.00431106	0.0331969	0.0920457	23.2821	26298.2	9.71	1844.12	6.03593	0.751199	202.6
267	Yinchuan City	2014	0.658364	0.707336	11	0	1	168	94	74	0.203226	0.780637	0.270427	0.595953	0.00569291	0.101064	0.212708	19.0047	39197.6	17.69	460.23	4.17312	1.43916	196
268	Shizuishan City	2014	1.11828	0.987403	8	0	1	10	3	7	0.142886	0.460142	0.0787002	0.629408	0.00132832	0.0477082	0.0598856	16.9184	36260.6	34.61	200.27	1.92715	0.826913	76.5
269	Wuzhong City	2014	1.09833	1.09625	11	1	1	12	5	7	0.268727	0.506662	0.367879	0.752379	0.0033241	0.0101987	0.0167415	37.8032	16983.9	12.76	364.68	2.3612	0.565646	143.5
270	Guyuan City	2014	0.678002	0.956196	12	0	1	16	5	11	0.360525	1.84467	0.446407	0.464587	0.00357748	0.00248571	0.000646033	82.2893	9670.12	16.77	103.88	2.4454	0.362883	153.3
271	Zhongwei City	2014	0.940943	0.96835	10.5	1	1	9	3	6	0.233062	0.832756	0.283896	0.129441	0.00573285	0.00444879	0.0138041	35.682	15665.5	13.34	59.1	2.3363	1.27238	122.2
272	Urumqi	2014	0.926933	0.938491	13	1	0	261	123	138	0.00277726	1.6865	0.731013	1.04028	0.00329466	0.0627876	0.206748	16.4457	41575.6	11.9	272.18	4.36174	2.0918	266.9
273	Karamay	2014	1.02273	1.02376	9	0	1	49	17	32	0.00277	0.316731	0.200786	0.729618	0.00199818	0.0125564	0.0370696	11.0738	90369.7	26.86	50.39	1.54286	1.49899	39
1	Beijing	2015	1.62585	1.16766	7	1	1	15636	9602	6034	0.000144992	4.03495	2.06221	0.798761	0.00541679	0.044116	0.861525	24.9307	67131.7	7.46	819.57	7.43604	5.01587	1345.2
2	Tianjin City	2015	0.932602	0.823439	9	0	1	5423	2398	3025	0.0172635	1.11958	0.612061	2.38941	0.00445434	0.049942	0.0219179	19.5448	51325.6	13.65	861.79	3.12288	3.73784	1026.9
3	Shijiazhuang City	2015	1.08362	1.03678	8	1	0	672	258	414	0.303473	1.01686	0.215221	2.29919	0.00426439	0.040802	0.138969	12.5425	30303.3	13.08	1868.73	2.74313	1.32597	1028.84
4	Tangshan City	2015	1.38971	1.57294	5	1	0	340	122	218	0.0908301	0.644839	0.0937582	0.241156	0.0035061	0.0147585	0.123884	9.70434	46543.4	9.27	730.21	2.00494	1.08403	754.96
5	Qinhuangdao City	2015	0.66384	0.612924	7	1	1	144	53	91	0.468113	1.41051	0.590503	0.869576	0.0050648	0.0524936	0.229323	18.2573	24190.1	15.21	661.35	3.11188	0.402765	295.64
6	Handan	2015	0.945618	1.03361	6	1	1	296	84	212	0.410952	0.848813	0.424329	0.0426438	0.00659938	0.00557264	0.0587122	16.393	19858.6	17.99	3120.57	2.20742	0.80104	1049.7
7	Xingtai city	2015	0.742037	1.01869	8	1	0	144	32	112	0.592406	0.876362	0.0088985	0.701922	0.00243744	0.00606761	0.0626153	21.1744	14400.3	17.23	2070.59	2.66111	0.36971	780.39
8	Baoding City	2015	0.866653	0.797043	7	1	1	465	199	266	0.433212	0.763695	0.258295	0.194642	0.00573723	0.0145208	0.0923775	18.8912	17256.5	13.74	1099.42	2.69509	0.392977	1202.19
9	Zhangjiakou City	2015	0.959618	1.00328	7	1	0	101	47	54	0.405765	1.05274	0.0086321	1.00075	0.00464074	0.0144573	0.0305947	28.6211	18309.1	15.07	1022.47	2.9524	0.302387	469.01
10	Chengde City	2015	1.00689	0.978755	7.5	1	1	46	22	24	0.461179	0.764731	0.114196	0.513604	0.00592168	0.0107608	0.0183087	21.5301	22859.7	12.31	478.85	2.52359	0.532105	382.35
11	Cangzhou City	2015	0.427834	0.983831	8	1	0	181	70	111	0.191585	0.822912	0.193818	0.32008	0.00342759	0.00716527	0.0516746	14.6005	26608.2	17.61	3005.46	1.7937	0.38067	774.36
12	Langfang City	2015	1.04174	1.12547	8	1	0	255	90	165	0.241027	1.057	0.134942	0.371657	0.00268139	0.0338685	0.122107	19.4814	32331.9	11.02	2910.96	3.33235	0.863294	461.13
13	Hengshui City	2015	1.12308	1.03342	8	1	0	146	24	122	0.431297	0.866739	0.160973	0.660828	0.00421526	0.00604431	0.135906	22.0433	16351.8	13.27	928.69	3.04912	0.316254	452.26
14	Taiyuan City	2015	0.864422	1.17756	7	0	1	538	241	297	0.0311096	1.6445	0.508539	0.0326705	0.0042886	0.114709	0.242572	15.3542	38037	14.52	1900	7.17332	3.0484	367.39
15	Datong City	2015	0.930379	0.901365	6	0	1	92	27	65	0.115507	1.26526	0.163817	1.52995	0.0032568	0.0090924	0.0244582	27.6069	18567.6	13.11	754.81	3.42574	0.26867	316.22
16	Yangquan City	2015	0.934279	0.954059	6	0	1	38	8	30	0.0648787	0.973309	0.0169987	0.812908	0.00447242	0.0103859	0.0213533	16.9062	25577.3	9.18	1073.62	3.4737	0.5774	132.16
17	Changzhi City	2015	0.898559	0.935828	6.5	0	1	91	39	52	0.087583	0.860747	0.615807	0.0932379	0.00391134	0.0117735	0.00816779	20.2087	20988.2	10.02	2185.63	2.65713	0.670382	336.85
18	Jincheng City	2015	0.8144	0.958033	6.2	0	1	46	23	23	0.0828639	0.719675	0.0764219	0.755355	0.00359389	0.0028632	0.0535528	17.3147	26959	15.28	2657.34	2.66479	1.24521	219.44
19	Shuozhou City	2015	0.799675	0.841677	6	0	1	10	0	10	0.0570036	1.08117	0.755388	1.00803	0.0062637	0.00658907	0.00404914	15.3466	30710.9	10.11	163.14	1.71819	0.668652	161.51
20	Jinzhong City	2015	0.942958	0.940694	7	1	0	46	16	30	0.25927	1.05252	0.994372	1.44718	0.00546629	0.0493982	0.0423566	23.0534	18834.2	15.76	462.82	3.10678	0.789336	329.66
21	Yuncheng City	2015	0.906568	0.896437	6.4	0	1	59	23	36	0.419	1.22814	0.222173	0.528376	0.00165963	0.010244	0.00318942	23.5898	13363.8	10.5	564.32	2.27545	0.558048	510.2
22	Xinzhou City	2015	1.04465	0.99009	6	0	1	29	5	24	0.210086	1.02796	0.257864	1.25665	0.00363993	0.00660675	0.0177533	35.5252	13020.5	10.77	271.77	3.45462	0.38048	306.52
23	Linfen City	2015	0.907078	0.983008	6	1	0	83	41	42	0.164393	0.899238	0.48562	0.189562	0.00583897	0.0103753	0.0161173	24.763	15721.6	8.81	615.5	2.61928	0.313294	430.59
24	Luliang City	2015	0.442978	0.82866	4	1	0	41	14	27	0.17697	0.65759	0.0499042	1.02287	0.00371236	0.00590998	0.0262933	28.6685	14981	12.27	209.11	2.62062	0.390053	387.48
25	Hohhot City	2015	0.620007	1.20391	8	0	1	210	91	119	0.0338493	2.41839	0.65307	2.75527	0.00380276	0.0985783	0.0417726	11.6694	54720.7	19.26	629.54	3.70117	0.707177	238.58
26	Baotou City	2015	0.771305	0.952367	8	1	0	134	49	85	0.0211276	1.01095	0.102973	0.860648	0.00327284	0.0323059	0.0259884	10.5662	71305.9	18.33	526.14	1.31712	1.37232	223.86
27	Wuhai City	2015	1.03395	1.0446	8.5	1	0	16	1	15	0.00883158	0.739344	0.253187	0.736375	0.0026759	0.00794785	0.00511772	18.9862	54385.9	32.12	263.63	2.19323	1.83666	44.49
28	Chifeng City	2015	0.958915	1.03443	8	1	0	45	14	31	0.153719	0.795023	0.707945	1.67186	0.00243628	0.00440957	0.0260343	22.2984	23329	17.29	178.07	1.428	0.345465	462.63
29	Tongliao City	2015	1.17876	1.03627	8	1	0	84	30	54	0.104967	0.694499	0.349793	0.127466	0.00365602	0.0116016	0.0144324	19.3472	32416.1	13.92	264.63	0.925743	0.542401	319.37
30	Ordos City	2015	0.373866	0.635084	8	0	1	68	20	48	0.162687	0.719669	0.414454	3.63435	0.00363133	0.0037465	0.0104351	13.6861	111695	105.02	110.67	1.27803	0.641589	157.32
31	Hulunbeir	2015	0.307066	0.908292	8.5	0	1	14	6	8	0.0860317	0.87874	0.672834	0.669881	0.00309654	0.00830659	0.11647	23.4241	34037.9	20.86	211.19	1.3694	1.06301	259.3
32	Bayannur City	2015	1.00218	1.0487	8	1	1	12	5	7	0.255209	0.60193	0.600222	1.3954	0.00291489	0.00563423	0.180445	25.86	28575.6	19.47	222.89	1.65813	0.300754	174.7
33	Wulanchabu	2015	0.735846	0.696126	8	1	0	13	5	8	0.514598	0.760552	0.0569099	0.170212	0.00215803	0.00754007	0.00511209	34.8445	23303.2	28.07	607.21	1.51879	0.253517	273.87
34	Shenyang city	2015	0.773041	0.967319	6	1	0	1178	738	440	0.109121	0.994976	0.94775	5.56455	0.00314663	0.0553158	0.120229	11.1186	52788.9	17.02	1526.94	3.46682	2.90068	730.41
35	Dalian City	2015	1.20036	1.04662	6.5	1	1	907	516	391	0.110658	1.17363	0.968551	5.03627	0.00272218	0.048862	0.443795	11.7788	66596.5	14.93	1188.16	3.10863	2.00758	593.56
36	Anshan City	2015	0.841973	0.992536	6	1	0	254	109	145	0.0877747	0.995338	0.96561	2.91836	0.00335946	0.0102216	0.0757377	10.4611	38935.5	11.36	1893.94	2.1536	0.942421	346.05
37	Fushun City	2015	1.09965	1.04783	6	1	1	121	64	57	0.0685218	0.881318	0.920487	5.18458	0.00473017	0.0213362	0.0455483	13.7898	35257.4	9.93	995.76	1.84548	0.898659	215.76
38	Benxi City	2015	0.851131	1.00114	6	1	1	40	11	29	0.117733	0.832394	0.959695	2.78818	0.00358423	0.0118868	0.179409	11.3574	40708.1	11.26	612.65	1.73853	0.927814	151.21
39	Dandong City	2015	0.803055	0.895804	6	1	0	58	24	34	0.20399	1.05549	0.744429	1.07778	0.00206058	0.0119618	0.260822	21.6488	24579.1	12.6288	828.91	2.72115	0.685678	238.15
40	Jinzhou City	2015	0.749626	0.796118	6.5	1	0	73	25	48	0.157292	0.962194	0.848642	1.78951	0.00289855	0.0281627	0.113956	15.7877	25997.3	11.52	1175.76	2.52035	0.421225	302.56
41	Yingkou City	2015	1.08333	1.04342	6.7	1	0	52	20	32	0.200009	0.928824	0.838368	3.01039	0.00132827	0.00915785	0.270817	11.3625	37259.8	7.76	1324.79	2.60649	0.493604	232.62
42	Fuxin City	2015	0.777485	1.04613	6.1	1	0	45	28	17	0.403028	1.028	0.960277	1.39417	0.00348432	0.0219882	0.0396041	24.7353	17744.5	12.65	1551.02	3.20546	0.305323	189.47
43	Liaoyang City	2015	0.927036	1.02884	7	1	1	29	6	23	0.0778416	0.681563	0.977743	4.00369	0.0032065	0.0148726	0.0679057	14.4161	33498.6	15.78	783.08	2.58221	0.614172	178.96
44	Panjin City	2015	0.823768	0.896696	7	1	0	82	32	50	0.180959	0.689791	0.920848	0.9871	0.00589181	0.00547553	0.0441264	13.7903	52558.4	14.76	2589.64	1.8329	0.688655	129.54
45	Tieling City	2015	0.601789	0.868813	6	1	0	43	19	24	0.203752	1.27493	0.191277	0.0156873	0.0034662	0.00599607	0.0621427	28.1164	16778.2	15.3769	667.68	2.59718	0.504573	300.38
46	Chaoyang City	2015	1.21247	0.814633	6.5	1	1	49	15	34	0.684084	1.44287	0.826298	1.03587	0.00327399	0.00152303	0.0728258	22.7046	17360	6.91	536.03	2.68135	0.265067	340.9
47	Huludao City	2015	0.876378	0.641319	6	1	0	37	17	20	0.246854	1.07851	1.57049	0.31859	0.00465026	0.00310461	0.138378	23.0245	16953.3	6.17	400.51	3.13733	0.389712	280.1
48	Changchun City	2015	1.26877	1.03458	7.5	1	1	675	296	379	0.0677403	0.871882	0.399649	0.408647	0.00286474	0.0565222	0.15758	13.8467	41231.8	17.55	910.42	3.39668	1.17503	753.83
49	Jilin City	2015	0.781234	1.03198	7	1	0	150	87	63	0.0771504	0.969397	0.136567	1.42347	0.000441306	0.0246042	0.0275927	15.3095	31532.8	8.77	482.25	1.7406	0.94937	426.24
50	Siping City	2015	0.964297	0.897032	7.5	1	0	26	15	11	0.403943	0.713659	0.134582	0.3372	0.00231415	0.0117499	0.0185173	17.9288	21207.5	11.61	539.03	1.61844	0.262272	326.41
51	Liaoyuan City	2015	0.878624	1.03562	7	1	1	13	5	8	0.066488	0.595333	0.351571	0.805813	0.00214041	0.00479636	0.0235245	15.2345	33657.9	11.39	1087.96	1.11734	0.709664	120.8
52	Tonghua City	2015	0.74115	1.0983	8	1	1	20	11	9	0.0899715	0.774932	0.127597	0.384364	0.00528314	0.00569787	0.0392499	22.9982	25400.7	9.4	589.81	1.69996	2.04159	221.1
53	Baishan City	2015	1.06258	1.02185	7	1	0	8	5	3	0.0644426	0.598836	0.0219938	0.553534	0.00691909	0.00120922	0.0282441	23.5655	29879.6	7.51	208.33	1.57026	0.508163	125.37
54	Songyuan City	2015	0.919503	1.05393	7	1	1	12	4	8	0.0502886	0.874064	0.155968	0.0932709	0.00346336	0.00103931	0.00542916	11.1724	33087.7	16.31	456	1.06552	0.114746	278.07
55	Baicheng City	2015	1.02473	1.09723	7.5	1	1	10	3	7	0.194266	0.82539	0.200847	0.946349	0.00231252	0.0100676	0.0109705	29.0206	20002.4	6.56	193.95	1.7949	0.465054	196.67
56	Harbin City	2015	0.88947	1.00319	7	0	1	1524	952	572	0.0656936	1.72646	0.466894	1.09222	0.00182506	0.069042	0.0517396	14.3421	35171.6	8.96	538.34	3.16123	1.10148	961.37
57	Qiqihar City	2015	0.946122	0.520098	6.5	0	1	140	35	105	0.0282461	1.44427	0.640818	0.819972	0.0034038	0.0116029	0.0275233	30.5893	14556.8	8.46	313.86	2.35986	0.565155	549.39
58	Jixi City	2015	0.881957	1.00804	3	1	0	29	17	12	0.0255929	1.44877	0.979501	0.748322	0.00333205	0.00454595	0.0305364	15.2941	16816.2	7.85	360.87	2.95143	0.688928	181.7
59	Hegang City	2015	1.15454	1.00912	5	0	1	12	8	4	0.0234848	1.16901	1.57494	0.787763	0.00377049	0.00210018	0.0519024	33.8271	14885.1	7.05	142.83	3.83328	0.421547	105.61
60	Shuangyashan City	2015	0.952042	1.12369	3	1	1	13	3	10	0.564894	1.71322	2.51578	0.67062	0.00273598	0.0146402	0.091734	26.9546	17421	21.91	107.95	3.41602	0.318313	147.43
61	Daqing City	2015	1.2925	0.658695	1.5	0	1	211	57	154	0.159464	0.44066	0.925917	3.93179	0.00137282	0.0234326	0.134372	6.59091	65611.4	26.77	266.3	1.05362	0.256767	275.48
62	Yichun City	2015	1.06273	1.15766	5.5	0	1	101	53	48	0.0231253	2.05678	1.92937	1.08028	0.00328554	0.000849905	0.0194006	58.0935	12163.8	11.94	39.27	2.99591	0.280679	121.19
63	Jiamusi City	2015	1.3294	1.14446	6.5	0	1	37	15	22	0.157866	2.04089	0.633017	1.01435	0.00245098	0.0142429	0.0774737	26.1765	20896.1	7.5	416	2.93065	0.453381	237.55
64	Qitaihe City	2015	1.29494	1.17772	4	0	1	16	13	3	0.175756	1.2814	0.366193	0.502024	0.00372024	0.00347251	0.0006452	34.0748	14790.9	9.75	137.14	2.84238	0.195279	83.11
65	Mudanjiang City	2015	1.05144	0.88828	6.5	1	0	24	8	16	0.0085439	1.31555	0.368357	0.448899	0.00248851	0.0197698	0.232563	18.4812	28217.3	11.11	372.88	1.64986	0.605944	262
66	Heihe City	2015	2.22259	2.62477	8	1	0	6	1	5	0.00327206	2.40672	0.529598	0.764828	0.00765907	0.00613095	0.110407	36.5237	15834.9	8.95	13.85	2.62422	0.697349	168
67	Suihua City	2015	0.99768	1.40582	7	0	0	37	12	25	0.57442	1.2936	0.615336	0.252996	0.00366599	0.00180383	0.00945453	26.1796	13761.3	3.04	304.79	1.46737	0.606829	548.5
68	Shanghai	2015	1.17366	1.22068	7	0	0	7190	4147	3043	0.00231779	2.13015	0.850451	3.47326	0.00414938	0.0354562	1.11692	24.6445	65673.8	7.96	2473.04	6.25502	4.39066	1442.97
69	Nanjing City	2015	1.04467	1.01141	9.5	1	1	4749	2959	1790	0.0638987	1.42269	1.27816	2.14025	0.00432578	0.124368	0.341126	10.756	66375.4	21.81	991.35	4.53725	4.97623	653.4
70	Wuxi City	2015	0.645862	1.05388	8	1	1	3600	1988	1612	0.0763934	0.99655	0.883417	0.613158	0.00223614	0.0239844	0.500621	9.64821	73546.4	26.5	1514.6	2.5877	4.37666	480.9
71	Xuzhou	2015	0.719357	1.01864	10	1	1	677	265	412	0.130895	1.0445	0.45731	1.08662	0.00338826	0.0133791	0.0633699	14.1443	34550.1	13.48	1087.17	1.46938	2.5503	1028.7
72	Changzhou City	2015	0.697682	0.848856	8.5	1	1	2126	1091	1035	0.0966882	1.03773	0.18287	0.540551	0.00407332	0.0277724	0.338125	9.2038	63033.3	15.22	1025.37	2.42611	4.68753	370.85
73	Suzhou City	2015	0.403929	0.998082	8	1	1	5622	2903	2719	0.213835	1.02821	0.485345	1.25406	0.0034965	0.0321055	1.31125	10.5293	76784	25.01	732.86	2.95498	5.7839	667.01
74	Nantong city	2015	0.707672	0.966307	9	1	1	1002	490	512	0.351345	0.945695	0.770218	1.53299	0.00506329	0.0108531	0.319897	12.1816	47314.4	22.91	995.33	2.54642	3.24045	766.77
75	Lianyungang City	2015	0.798456	0.97975	11	1	1	220	93	127	0.156083	0.958315	0.254275	1.30681	0.0123891	0.00729738	0.231906	19.7127	27194.7	10.82	733.73	1.80931	2.59204	530.56
76	Huaian city	2015	0.914308	1.09415	10	0	1	340	132	208	0.26594	1.07163	0.0520246	0.220314	0.00350151	0.0120491	0.0937742	18.6686	31713	10.14	917.89	1.5276	2.35136	564.45
77	Yancheng City	2015	0.630325	0.836157	10	1	0	654	293	361	0.155244	0.921594	0.155962	0.348835	0.00459816	0.00691847	0.120048	17.7166	32745.9	11.96	471.64	1.75893	3.87373	828.03
78	Yangzhou	2015	0.49238	1.0618	10	1	0	854	390	464	0.328314	0.876223	0.323063	0.511317	0.00515698	0.0176852	0.160302	11.0231	50353.7	10.49	1006.07	1.9456	2.97891	461.12
79	Zhenjiang	2015	1.0281	0.992364	9	1	0	1045	677	368	0.105656	0.951126	0.247999	0.009495	0.00517491	0.0314131	0.178964	9.95666	61982.9	21.16	946.69	1.9848	3.51848	271.67
80	Taizhou City	2015	0.466952	1.01839	10	1	1	556	233	323	0.294789	0.915496	0.380483	0.666115	0.00191612	0.0110686	0.172754	11.657	44642.5	14.8	1046.59	2.07971	2.60758	507.85
81	suqian city	2015	0.698228	1.04072	10	1	1	201	46	155	0.498288	0.811173	0.271085	0.820779	0.00445236	0.00311148	0.075366	19.0848	24631.7	11.16	808.17	1.65391	2.12923	586.28
82	Hangzhou City	2015	1.30472	1.1478	8	1	1	4105	1797	2308	0.127969	1.49756	0.481833	0.460443	0.00363877	0.0657257	0.411179	11.9946	67758.7	12.27	1093.11	5.11416	5.81919	723.55
83	Ningbo City	2015	1.39827	1.20627	7.5	1	1	2551	1030	1521	0.157668	0.883594	0.878328	0.674855	0.00177274	0.0265556	0.781824	15.6509	61808.2	13.44	942.32	3.79418	3.77677	586.57
84	Wenzhou city	2015	0.728935	0.897939	7	1	0	1232	339	893	0.111918	1.21918	0.531175	0.988772	0.00182122	0.010329	0.262706	12.3304	30664.4	18.1	1266.21	3.6063	2.10651	811.21
85	Jiaxing City	2015	1.13959	1.02926	7.5	0	1	1125	388	737	0.147141	0.825699	0.248592	0.340726	0.00273623	0.0150833	0.550371	12.0567	46398.1	15.02	898.76	2.98304	3.85667	349.48
86	Huzhou	2015	0.878889	0.998734	8	0	0	672	266	406	0.288542	0.910881	0.533822	0.656925	0.00463555	0.01221	0.305015	13.1337	42802.2	21.22	709.27	2.66016	3.06648	263.71
87	Shaoxing City	2015	0.568694	1.00309	7.5	1	0	1754	430	1324	0.418526	0.893954	0.342026	0.360769	0.00129088	0.0189188	0.417024	9.43607	54339.2	11.81	735.24	2.859	4.97722	443.11
88	Jinhua City	2015	1.04942	1.13983	8	0	1	645	206	439	0.220894	1.10521	0.801658	0.589136	0.00314517	0.00731578	0.898067	13.6488	37722.2	17.94	468.52	3.77104	3.46527	478.09
89	Quzhou City	2015	0.851715	0.949838	7.5	1	0	232	50	182	0.239824	0.985212	0.57268	1.41572	0.00450694	0.00533622	0.239815	20.126	32510.1	13.58	361.09	2.88462	2.94454	256.38
90	Zhoushan City	2015	1.08623	1.12395	9	1	0	316	127	189	0.0840556	1.18376	0.0397528	0.870174	0.00318945	0.0241044	0.664632	21.9292	57424.4	16.81	686.65	2.8848	2.12858	97.36
91	Taizhou	2015	0.750606	1.04566	7.5	0	1	831	155	676	0.339906	1.12038	0.378338	0.332863	0.00374312	0.005618	0.37095	12.8652	35571.1	18	1035.16	3.2692	3.65361	597.49
92	Lishui City	2015	1.02984	0.929862	7.5	0	1	175	48	127	0.344698	1.00832	0.734598	1.2021	0.00380173	0.0141204	0.189907	25.3175	31199.3	10.99	266.31	3.01821	1.95069	266.38
93	Hefei City	2015	0.717418	1.04296	9.5	1	1	2044	1154	890	0.168361	0.812738	0.517977	0.211259	0.00238202	0.0734415	0.223792	13.6507	38258	25.29	2227.15	3.64019	4.82313	717.72
94	Wuhu	2015	0.713871	0.783029	9.5	0	1	1125	757	368	0.161567	0.663053	0.130351	1.80758	0.00333333	0.0338317	0.172834	16.0205	35374.3	23.48	979.21	2.05111	9.07648	384.79
95	Bengbu	2015	0.85482	1.00454	9	1	0	347	203	144	0.634505	0.771268	0.185626	0.477978	0.0035728	0.0163723	0.116367	19.5296	20027.1	16.69	1865.79	2.24095	4.58501	376.35
96	Huainan City	2015	0.875799	1.00605	5	1	0	286	100	186	0.140717	0.822	0.468861	0.208265	0.00430792	0.0316121	0.0229614	17.0298	13815.4	8.77	1059.91	2.6326	1.52262	246.2
97	Ma'anshan City	2015	0.859387	0.953171	8.5	1	0	519	183	336	0.120034	0.662196	0.317176	0.194864	0.00465203	0.0245895	0.134815	14.8121	31820.8	16.84	1118.69	2.04636	3.2859	228.5
98	Huaibei City	2015	0.825444	0.936578	8	1	1	119	67	52	0.513922	0.586919	0.202074	0.624416	0.00224293	0.0177986	0.0472517	17.2853	18347.1	11.48	1381.58	2.28508	1.02324	216.5
99	Tongling City	2015	0.730597	0.956799	8.5	1	1	129	62	67	0.0274512	0.535547	0.121477	0.538969	0.0019151	0.0483171	0.312996	12.1569	30033.5	11.83	1267.61	1.72956	7.02204	73.8
100	Anqing City	2015	1.02173	1.01445	8.5	1	0	481	293	188	0.100522	0.725377	0.443178	0.224789	0.00334239	0.00667047	0.107421	23.7685	16276.7	15.86	913.58	2.79463	2.12935	622.1
101	Huangshan City	2015	0.899307	0.971335	8	1	0	69	20	49	0.218851	1.24668	0.100368	0.98917	0.00454637	0.0150152	0.0745155	30.1035	20302.9	17.33	190.84	2.79256	2.30867	147.69
102	Chuzhou City	2015	0.80807	0.987084	9.5	0	1	559	378	181	0.263129	0.560128	0.675733	1.0456	0.00309905	0.0109384	0.0976078	23.1759	17079	35.56	384.07	2.19697	2.05713	449.06
103	Fuyang City	2015	0.797872	0.995521	8.5	0	1	210	112	98	0.715217	0.900098	0.140377	0.0749006	0.00260271	0.00347068	0.0735044	34.0523	8436.93	8.28	1139.5	2.87167	0.900194	1042.65
104	Suzhou City	2015	0.941043	0.988575	9	0	1	93	39	54	0.292389	1.06352	0.123813	0.864869	0.000920641	0.00348016	0.0382753	23.8385	11730.9	8.35	650.15	1.8582	0.762487	649.51
105	Lu'an City	2015	0.859141	0.894976	8	1	1	294	71	223	0.519392	0.784939	0.140627	0.970407	0.00382823	0.00600658	0.0378169	35.55	11264.6	7.37	531.32	2.99219	0.900733	717.73
106	Bozhou City	2015	0.820932	1.18767	8	1	0	51	17	34	0.98643	1.01961	0.164949	0.482126	0.00364837	0.00189763	0.0331465	29.4755	9823.81	9.06	720.28	2.16751	1.02664	634.95
107	Chizhou City	2015	0.893821	1.0503	8.5	1	1	185	110	75	0.293732	0.886649	0.0621454	1.09941	0.00356415	0.0141569	0.0594312	27.0901	19894.6	11.52	284.26	2.25193	1.2924	161.61
108	xuancheng city	2015	0.460318	0.924436	8.5	0	1	169	76	93	0.223109	0.796182	0.463735	0.367636	0.00261941	0.0023765	0.118715	25.0352	19683.2	4.66	331.93	2.17128	3.16226	279.95
109	Fuzhou City	2015	0.654035	0.979492	10.5	0	1	996	467	529	0.254472	1.11606	0.676952	0.524544	0.00472524	0.0473148	0.367648	12.9214	39721.2	14.17	1119.82	3.82943	1.38517	678.36
110	Xiamen City	2015	0.751529	1.18163	10.5	0	1	1026	427	599	0.0901175	1.27775	0.592856	0.589706	0.00238332	0.0681942	1.49513	18.7872	47701.5	19.57	1241.91	4.74412	2.85277	211.15
111	Putian City	2015	0.712066	0.59101	11.5	0	1	59	14	45	0.262195	0.622319	0.162778	1.29199	0.00423339	0.00618777	0.1804	11.4066	30545	3.73	1008.73	1.85744	1.45674	344.26
112	Sanming City	2015	1.014	0.977789	10.5	0	1	96	28	68	0.27389	0.669407	0.183426	0.0033712	0.00581655	0.00867732	0.0771718	14.0494	35878.4	12.67	243.27	1.48324	1.85131	284.12
113	Quanzhou City	2015	0.897516	1.16039	10.5	0	1	1447	337	1110	0.108567	0.619516	0.502728	0.289486	0.00362737	0.0171746	0.273909	8.79626	38223.3	21.92	1263.16	1.89607	2.29278	722.45
114	Zhangzhou City	2015	0.799874	0.966818	11.5	0	1	148	36	112	0.096131	0.784257	0.346232	1.48552	0.00772565	0.0142437	0.210071	12.8575	29329.5	18.95	1471.32	1.51126	1.255	502.08
115	Nanping City	2015	0.902467	0.793129	11	1	0	146	63	83	0.292657	0.816728	0.0859582	1.40078	0.00543706	0.0076521	0.0573523	17.9147	26881.6	4.52	142.41	1.86778	0.802848	319.86
116	Longyan City	2015	0.963698	0.774827	10.5	1	1	256	99	157	0.232515	0.68111	0.279356	0.107575	0.0029301	0.00576831	0.132799	14.8388	35289.9	5.81	208.12	1.68167	2.24394	309.38
117	Ningde City	2015	0.694915	0.895656	11	1	0	62	24	38	0.457028	0.624193	0.113788	0.0090243	0.00356072	0.00295311	0.177828	16.6743	27448.4	8.68	312.3	1.74695	0.545591	348.92
118	Nanchang City	2015	0.866006	0.999981	10	0	1	621	245	376	0.0736883	0.75633	0.370352	0.181136	0.00346084	0.112873	0.176459	13.5794	40450.4	10.51	972.54	3.92966	1.50971	520.38
119	Jingdezhen City	2015	0.97753	0.98269	8.5	1	0	123	102	21	0.0478245	0.633557	0.222981	0.816687	0.00298699	0.0175853	0.064916	22.4027	25170.4	17.58	1069.77	1.69677	1.50733	166.73
120	Pingxiang City	2015	0.79462	0.916264	8.5	1	0	88	15	73	0.155612	0.642328	0.178777	0.389339	0.00370439	0.00569729	0.0861184	20.3643	25659.2	8.23	822.43	1.4573	2.06102	198.34
121	Jiujiang City	2015	1.14743	0.959318	10	1	0	102	28	74	0.0743977	0.736684	0.377056	0.0599248	0.00260304	0.0171866	0.194693	23.276	21059.7	23.09	958.51	1.90533	1.17008	516.59
122	Xinyu City	2015	0.748203	0.945159	8.5	1	0	118	14	104	0.11734	0.68741	0.175378	0.420601	0.00478469	0.0311723	0.118726	16.0697	43369	12.66	497.48	1.65537	1.72753	123.52
123	Yingtan City	2015	0.790739	0.923364	9	1	1	51	11	40	0.200551	0.554059	0.253448	0.683973	0.00176939	0.00635078	0.34643	19.9825	29622.8	15.8	1764.71	1.62854	2.26772	127.26
124	Ganzhou City	2015	0.592801	0.970322	9.5	1	0	182	49	133	0.272739	0.928118	0.271512	0.218735	0.00582637	0.00952469	0.130662	31.1553	12340	11.23	659.81	2.86415	1.35591	960.63
125	Ji'an City	2015	0.740688	0.900123	10	1	0	71	21	50	0.202457	0.69052	6.42e-05	0.900509	0.00431582	0.00353439	0.225695	27.071	14483	14.34	419.68	2.25363	2.09104	530.36
126	Yichun City	2015	1.32909	0.90019	9.5	1	1	120	42	78	0.260026	0.651653	0.207095	0.300013	0.00528926	0.00745992	0.0988331	24.8922	15703.2	7.35	445.06	2.13396	2.04846	596.99
127	Fuzhou City	2015	0.854856	0.953334	9	1	0	116	17	99	0.376036	0.680885	0.030742	0.756784	0.0043635	0.00754308	0.0937861	26.6298	14785.3	9.74	555.29	2.02472	1.68151	399.28
128	Shangrao City	2015	0.534228	0.6001	9	1	1	100	20	80	0.242449	0.777481	0.26719	0.174288	0.00415282	0.00337887	0.162401	27.6801	13131.6	10.34	3756.76	2.26114	1.1543	774.4
129	Jinan City	2015	0.856971	1.01097	8.5	0	1	2406	1322	1084	0.174961	1.5119	0.640173	1.218	0.00194704	0.114101	0.0930573	10.7894	48832.8	22.93	1105.06	3.80759	1.74373	625.73
130	Qingdao City	2015	0.775459	0.963494	7.5	0	1	2713	1655	1058	0.136594	1.21945	0.623028	0.978823	0.00351667	0.0411524	0.47029	13.149	58267.6	21.3	1132.71	2.50588	2.33707	783.09
131	Zibo	2015	1.06894	1.02655	7.5	0	1	616	245	371	0.125451	0.788176	0.547197	0.588548	0.00489425	0.0239753	0.114827	9.27042	50717.5	13.73	956.84	1.54961	2.60996	429.6
132	Zaozhuang City	2015	0.929687	0.938935	8.5	0	1	240	103	137	0.276469	0.753843	0.394911	0.866193	0.00315236	0.00743238	0.0489007	11.64	29948	10.43	775.5	1.23524	0.527983	407.77
133	Dongying City	2015	0.947896	1.02366	9	0	1	388	173	215	0.0863202	0.494121	0.821271	3.1916	0.00314713	0.0157481	0.233065	7.46637	93175.6	27.48	249.64	1.88661	1.03778	190.62
134	City of Yantai	2015	0.828327	1.1224	8.5	0	1	495	231	264	0.266686	0.806827	0.384771	1.03921	0.00294391	0.0279557	0.477189	9.98329	52277.1	18.99	675.68	1.69019	2.89661	653.28
135	Weifang	2015	0.995662	0.98316	8.5	0	1	947	412	535	0.300687	0.893087	0.181413	0.508864	0.00452635	0.0222426	0.227926	11.8394	31728.1	19.57	708.87	2.0482	2.25529	893.71
136	Jining City	2015	0.653933	1.06819	9	0	1	395	94	301	0.377108	0.876825	0.177909	0.230203	0.0031746	0.0119853	0.0843769	12.8351	27581.9	24.41	1110.44	1.6619	1.55971	867.44
137	Tai'an City	2015	0.95062	1.04086	8.5	0	1	265	103	162	0.221956	0.976448	0.196593	0.550315	0.00111732	0.0193175	0.045031	10.3495	32106.6	10.73	776.23	1.42652	1.26084	565.71
138	Weihai	2015	0.817864	1.01068	8.5	1	1	495	178	317	0.270354	0.957788	0.0995668	0.292384	0.00336247	0.0277441	0.351467	11.2734	60770	23.5	506.52	1.47654	3.60657	254.75
139	Rizhao City	2015	0.798212	0.977147	9	0	1	155	51	104	0.237179	0.882039	0.259019	0.640142	0.00360704	0.00998108	0.566052	11.095	33027.3	15.38	655.9	2.26501	1.22957	295.95
140	Linyi City	2015	0.848813	1.0229	10	0	0	278	119	159	0.246494	1.02521	0.0150413	0.354225	0.00202497	0.00619213	0.144697	14.1792	20833.8	15.82	1142.11	2.1516	0.9057	1124.04
141	Dezhou City	2015	0.638864	1.06088	9	1	0	205	66	139	0.359542	0.816856	0.185719	0.415217	0.00366911	0.00872682	0.0718727	12.2802	27316.5	23.54	696.74	1.45998	2.22228	587.27
142	Liaocheng City	2015	0.973989	0.988657	10	0	1	281	127	154	0.452844	0.725475	0.119973	0.136759	0.00332557	0.00701768	0.118627	13.0212	25430.1	19.1	719.3	1.65849	0.570155	622.3
143	Binzhou City	2015	0.924247	0.87655	8.5	0	1	277	106	171	0.516525	0.858693	0.153528	0.493881	0.00237577	0.0133066	0.21522	13.1324	34777.3	18.12	331.49	1.86951	1.70234	389.07
144	Heze City	2015	0.85297	0.984863	9.5	0	1	215	74	141	0.425407	0.68119	0.190923	0.35965	0.00395257	0.00487169	0.1122	16.6783	16113	9.68	1116.61	1.74343	0.599216	1003.06
145	Zhengzhou City	2015	0.94281	0.970182	9	0	1	1465	513	952	0.052069	0.986813	0.264344	0.0603823	0.00234911	0.101686	0.485785	15.127	43315.8	13.73	3405.94	4.01503	1.61481	810.49
146	kaifeng city	2015	0.748077	0.754287	9	0	1	93	27	66	0.574294	1.01075	0.351196	0.89253	0.00316137	0.0161276	0.0170577	16.4629	19826.3	18.42	1539.82	1.53828	0.960554	553.84
147	Luoyang City	2015	1.12861	0.951687	9	1	0	447	201	246	0.204566	0.907081	0.383412	0.191319	0.00365655	0.0179522	0.0350289	13.7721	29011.5	11.78	2286.69	1.96558	1.86055	728.45
148	Pingdingshan City	2015	0.773026	0.977843	8	0	1	119	46	73	0.424575	0.728492	0.0410101	0.661053	0.00273136	0.00981149	0.024769	15.2082	19073.1	11.14	2483.07	2.00245	0.847282	562.29
149	Anyang City	2015	1.01838	1.09961	8	1	0	129	57	72	0.392204	0.763403	0.0654108	0.537621	0.00305862	0.0118005	0.0471964	14.5167	20669.3	8.83	2172.28	1.59577	1.41257	617.45
150	Hebi City	2015	0.913764	0.986535	9	1	0	33	14	19	0.325863	0.399663	0.136717	0.863101	0.00152014	0.00719154	0.0294212	16.0246	25131.1	11.8	942.56	1.42401	0.883094	168.74
151	Xinxiang City	2015	1.28102	0.965915	8.5	1	0	341	116	225	0.477006	0.782958	0.2179	0.412684	0.00178253	0.0224787	0.0330179	15.7441	19272.9	10.55	2436.19	1.71566	1.0219	637.44
152	Jiaozuo City	2015	1.01474	0.983955	10	1	0	226	110	116	0.35493	0.554384	0.0112746	0.590669	0.00182937	0.0262156	0.0664853	11.2309	30638	12.67	1695.5	1.24011	1.54311	371.68
153	Puyang City	2015	0.736957	0.828495	9	1	0	77	28	49	0.530794	0.558621	0.0287187	0.594271	0.00360438	0.00195823	0.0369013	16.4611	20677.1	10.23	2699.62	1.28631	0.976315	429.01
154	Xuchang City	2015	0.910298	1.00768	8	1	0	365	218	147	0.516458	0.562542	0.256399	0.168302	0.00266889	0.00704638	0.0547922	11.4942	28152.8	15.13	4329.9	1.42326	1.11818	504.77
155	Luohe City	2015	0.994098	1.22012	8.5	1	0	47	13	34	0.639597	0.418627	0.13809	0.767097	0.00227273	0.00990151	0.0464924	16.5082	21319.8	7.31	1209.68	1.36002	0.547585	268.04
156	Sanmenxia City	2015	1.03729	0.88592	9	1	0	56	18	38	0.259601	0.556033	0.349004	0.138815	0.0027927	0.00571604	0.0332852	13.8152	31250.3	11.4	1567.57	1.36635	1.09383	228.27
157	Nanyang City	2015	0.982319	0.977647	8.5	1	1	257	111	146	0.408963	0.864211	0.273127	0.360355	0.00345495	0.00626933	0.0418874	17.9933	16081.2	11.63	880.56	1.67275	1.19616	1188.5
158	Shangqiu City	2015	1.16663	0.926072	8.5	1	0	61	14	47	0.953909	0.89519	0.0564217	0.742403	0.00412337	0.00876141	0.0103344	21.0634	13997.3	5.19	1072.48	1.71939	0.505786	961.09
159	Xinyang City	2015	1.13453	1.01291	8.5	0	1	50	10	40	0.742201	0.887257	0.132798	0.599024	0.00446553	0.00694931	0.021334	19.9608	16925.3	5.81	424.53	1.9525	0.533306	897.96
160	Zhoukou City	2015	1.05086	0.976982	8	1	0	62	17	45	0.613165	0.704486	0.0565135	0.350364	0.00278869	0.00370812	0.0232976	20.7563	13317.1	13.66	1801.8	1.44896	0.622695	1244.35
161	Zhumadian City	2015	0.999274	1.01131	8	1	0	73	18	55	0.577687	0.939371	0.213158	0.72144	0.00272315	0.00368168	0.0152686	21.2343	15154	13.26	615.38	1.85388	0.860149	930.88
162	Wuhan City	2015	1.76231	1.45107	10	0	1	2621	1324	1297	0.0687432	1.1169	0.742778	1.66874	0.00259553	0.115377	0.160404	12.2694	54448.1	18.4262	2968.93	3.34956	5.09614	829.27
163	Shiyan City	2015	0.541597	0.911391	9.5	1	0	68	27	41	0.192133	0.79624	0.157307	0.901685	0.00782373	0.0148251	0.0316105	23.6629	20094.7	7.79	233.52	2.2019	1.13956	345.94
164	Yichang City	2015	1.01949	0.565618	10	1	0	460	210	250	0.280128	0.517465	0.0172788	0.432752	0.00464266	0.0145972	0.0567944	15.8807	43064.1	15.62	302.31	1.4641	2.55169	398.18
165	Xiangyang City	2015	0.959636	1.0201	11	1	0	302	166	136	0.150289	0.549595	0.259688	0.828847	0.00327205	0.00861371	0.044437	17.2822	31539.4	7.59	612.91	1.29475	3.44756	591.58
166	Ezhou City	2015	1.07678	1.24323	10	1	0	39	25	14	0.532213	0.527735	0.10663	1.32215	0.00547645	0.0138317	0.0464991	11.6259	36037.1	4.62	690.09	1.16008	0.952161	110.29
167	Jingmen City	2015	0.91788	0.967177	10	0	1	99	37	62	0.190321	0.627593	0.202163	0.334679	0.0030896	0.00470694	0.0527085	16.2696	25098.1	15.26	250.94	1.60211	2.12761	299.09
168	Xiaogan City	2015	0.641833	1.15063	9	0	0	157	59	98	0.370804	0.697089	0.0876294	0.927972	0.00326358	0.00832035	0.050735	19.9271	15646.5	11.92	950.98	1.9022	2.68602	526.48
169	Jingzhou City	2015	1.02547	1.05143	9.5	1	0	101	26	75	0.259038	0.78032	0.190547	0.515804	0.00381957	0.0151521	0.0473053	16.2675	14575.2	10.36	621.83	2.07777	2.04514	643.19
170	Huanggang City	2015	0.582688	0.851723	9	1	0	80	36	44	0.301056	0.956052	0.0970668	0.914325	0.002574	0.00548736	0.0254742	25.3858	13208.9	28	966.85	2.08602	1.68835	744.42
171	Xianning City	2015	0.994869	0.960704	10	0	1	89	26	63	0.682036	0.701379	0.116991	1.03066	0.00642169	0.0133787	0.0292654	18.5453	21560.3	9.01	405.85	1.61582	1.5809	300.41
172	suizhou city	2015	0.901513	0.970332	9.2	1	0	49	6	43	0.481882	0.735546	0.114608	0.512275	0.00357629	0.00240188	0.111519	19.4969	18771.3	9.38	400.91	1.8159	1.39887	250.97
173	Changsha City	2015	1.0639	0.879788	9.5	1	1	1763	885	878	0.123027	0.884918	0.568343	1.13359	0.00479452	0.083691	0.0946582	10.8694	61340.5	14.43	1671.03	3.09007	2.61331	680.36
174	Zhuzhou City	2015	1.56224	1.11585	9.5	1	0	453	209	244	0.278302	0.61212	0.461668	1.44039	0.00272	0.0205403	0.0663191	14.9931	31169.5	22.03	1112.4	1.42142	2.18282	402.92
175	Xiangtan City	2015	0.858134	1.05818	9	0	1	262	86	176	0.259224	0.673172	0.0130571	0.706846	0.00140406	0.0422759	0.0804478	13.4986	32109.4	17.21	1322.19	1.77746	1.14979	289.29
176	Hengyang City	2015	1.00171	1.12709	9	1	0	184	115	69	0.606843	0.899843	0.11787	0.0630687	0.002268	0.0136403	0.0750116	18.9069	18883.1	22.49	1434.72	1.48404	0.427829	799.27
177	Shaoyang City	2015	1.12342	0.926711	10	1	0	44	15	29	0.500055	1.14087	0.112582	1.33963	0.00233427	0.00343694	0.051425	31.156	10178.5	16.84	1605.5	2.12684	0.426373	821.37
178	Yueyang City	2015	1.70577	1.0473	10	1	1	77	29	48	0.164063	0.775583	0.391203	0.961484	0.00378788	0.00775758	0.0244636	13.0204	27326.8	10.98	771.41	0.910497	0.973963	564.39
179	Changde City	2015	1.15056	1.06253	9.5	0	1	107	35	72	0.478418	0.902145	0.607109	0.455054	0.00257907	0.00734167	0.017928	15.7446	24658.8	11.32	561.75	1.22847	0.550053	609.18
180	Zhangjiajie City	2015	0.869978	0.993323	9	1	0	21	13	8	0.20158	2.88489	0.908125	0.896019	0.003101	0.00741778	0.00918191	32.2385	15634.9	7.55	190.13	2.03645	0.211249	169.97
181	Yiyang City	2015	0.739714	0.92125	10	1	1	122	52	70	0.558072	0.933982	0.012928	0.225412	0.00651466	0.00677343	0.0278372	20.305	16352.8	6.04	734.74	1.45993	0.711749	480.82
182	Chenzhou City	2015	0.29311	1.15395	10	1	0	147	88	59	0.257902	0.651052	0.115456	0.298104	0.00541126	0.00463021	0.0871508	18.8273	22679	11.84	342.83	1.43371	1.20921	528.27
183	Yongzhou City	2015	1.37369	1.01845	9	1	0	50	17	33	0.508227	1.1418	0.0310373	0.697115	0.00109512	0.00407694	0.0393517	24.9077	13933	6.23	364.67	1.66885	0.61333	635.28
184	Huaihua City	2015	1.11616	0.990538	8.5	1	1	67	17	50	0.451715	1.04398	0.0320033	0.12889	0.00337168	0.00725248	0.00217242	26.2736	13847	12.31	570.57	1.81498	0.37964	518.03
185	Loudi City	2015	0.850763	0.983796	8.5	1	0	97	26	71	0.346172	0.695808	0.200221	0.628268	0.00136384	0.00620304	0.0472855	18.4082	17770.4	10.06	1144.86	1.5955	0.467549	447.7
186	Guangzhou City	2015	1.75614	0.795915	8	1	0	3930	2032	1898	0.0330867	2.12105	0.945199	3.96516	0.00348979	0.12213	0.4589	9.54518	80589.8	13.15	1148.78	3.87504	5.13214	854.19
187	Shaoguan City	2015	0.759495	0.936065	10	0	1	65	21	44	0.322843	1.31617	1.07872	1.81213	0.00187161	0.011662	0.129567	24.4798	23303.3	8.07	323.93	1.96938	1.90602	330.21
188	Shenzhen	2015	1.00667	1.00623	8.5	0	1	5964	2696	3268	0.0799695	1.42739	0.277438	1.17216	0.00500593	0.0253844	1.57212	20.1205	93488.3	33.35	1777.67	5.15504	6.0857	354.99
189	Zhuhai city	2015	1.00272	0.783743	10	0	0	614	260	354	0.0353004	0.966016	2.24964	1.48704	0.00411209	0.117386	1.46169	19.1944	73795.3	54.24	646.65	3.9529	7.36494	112.45
190	Shan Tou	2015	0.825698	1.21882	9	1	0	140	53	87	0.170668	0.84188	0.150216	0.330921	0.00230769	0.00181757	0.308411	15.0414	19961.1	4.62	2604.32	2.17138	1.21558	550.46
191	Foshan City	2015	1.22453	1.13657	8.5	0	1	1478	707	771	0.104276	0.625703	0.39771	1.16472	0.0050834	0.0126989	0.51065	9.99424	64086.4	12.1473	1024.22	2.47606	3.78457	388.97
192	Jiangmen	2015	1.09453	1.68052	8	0	1	379	186	193	0.283952	0.904378	1.08746	1.3494	0.00256949	0.0100892	0.549905	13.0756	29355.8	13.8	783.87	2.67177	2.72623	391.41
193	Zhangjiang City	2015	0.798458	0.843603	10	0	1	81	29	52	0.19668	1.12031	0.46839	0.14089	0.00255211	0.011187	0.134049	17.3258	19488.2	7.88	957.13	1.77791	0.560048	822.96
194	Maoming City	2015	0.327937	0.921951	10	0	1	92	51	41	0.220091	1.04415	0.723338	0.200015	0.00332917	0.00454444	0.0416907	13.8983	23861.9	2.34784	1067.75	1.15843	0.236068	785.84
195	Zhaoqing	2015	0.643753	0.657621	10.5	0	1	119	44	75	0.490344	0.69823	0.636968	0.821064	0.00350263	0.0185824	0.259572	13.5891	28800.7	10.74	463.35	1.55661	1.86032	438.27
196	Huizhou	2015	0.918074	1.01254	10	0	1	874	526	348	0.176461	0.731308	0.192444	0.227728	0.00388224	0.00957067	1.07516	15.4797	39192.5	20.47	537.63	1.93529	4.0724	357.07
197	Meizhou City	2015	0.238665	0.937111	10	1	1	308	15	293	0.726643	1.19203	0.96182	1.02801	0.00202429	0.00465308	0.15886	39.2147	13110.3	7.65	318.35	2.39815	1.08225	543.79
198	Shanwei City	2015	1.10857	0.905258	10.5	1	0	10	6	4	0.226457	0.846809	0.371548	0.776082	0.000912409	0.00156731	0.260661	27.9436	14961.3	5	1235.15	1.22978	1.0565	358.96
199	Heyuan City	2015	0.800722	0.838222	11.5	0	1	61	19	42	0.30657	0.933713	0.136579	0.423476	0.0024946	0.00309762	0.309846	33.1307	15622.9	14.5044	856.35	2.20963	1.69123	366.41
200	Yangjiang City	2015	0.704922	0.69094	10	0	1	26	7	19	0.242482	0.851983	0.883702	2.84413	0.00222767	0.00332158	0.142799	13.6725	29525	8.12	483.29	1.40888	1.04313	292.12
201	Qingyuan City	2015	0.344948	0.898434	8.5	0	1	60	28	32	0.39414	1.2388	0.464639	0.764253	0.00370542	0.00320064	0.218851	22.8973	19759.9	8.01039	375.34	2.16069	0.977907	418.51
202	Dongguan city	2015	0.108466	1.26079	8	1	1	1598	506	1092	0.337516	1.14022	1.00091	0.122098	0.00218644	0.0587795	1.65737	9.2627	44746.1	73.04	792.68	2.54175	5.30482	195.01
203	Zhongshan City	2015	0.197516	0.794633	8.5	0	1	699	265	434	0.189	0.802913	2.47331	1.32608	0.00458631	0.0251771	0.733994	11.7662	55642.7	4.86	891.26	2.29715	4.67502	158.68
204	Chaozhou City	2015	0.823488	1.43362	11	1	0	35	11	24	0.244129	0.746664	1.77446	1.23836	0.0010352	0.00705572	0.214271	16.2181	20092.4	3.73754	1173.97	1.58797	1.95688	272.8
205	Jieyang City	2015	0.303323	0.940631	12	0	1	30	7	23	0.185353	0.528859	0.411967	0.591471	0.00546075	0.00171118	0.231517	14.6496	18495.3	6.03	2027.16	1.4594	0.523044	701.68
206	Yunfu City	2015	0.56468	1.38796	12	1	1	32	7	25	0.730819	0.858318	0.25903	0.43062	0.00437868	0.00285853	0.166895	22.0743	17207	6.27	424.71	2.12291	2.31202	298.93
207	NanNing City	2015	0.682852	0.978877	8	1	0	950	679	271	0.140261	1.259	0.834701	0.885722	0.00405206	0.0506859	0.106875	15.446	26595.2	14.13	442.14	4.83461	1.10532	740.23
208	Wuzhou City	2015	0.522115	0.96993	8.2	1	0	26	18	8	0.469919	0.532411	0.0643807	0.538444	0.00451106	0.00464265	0.0525855	19.9083	19569.4	13.4	440.6	1.46844	0.710528	343.92
209	Yulin City	2015	0.977261	1.03369	10	1	0	53	37	16	0.178048	0.543872	0.149195	0.0149261	0.00188111	0.00543331	0.384311	20.2093	16022.4	8.07	306.04	1.44588	1.26531	404.1
210	Yulin City	2015	1.06524	0.967119	8.5	1	0	197	131	66	0.259921	0.867182	0.213305	0.083125	0.00401453	0.00254949	0.0194205	19.6568	13791.4	9.51	871.3	1.58281	0.792862	710.73
211	Haikou	2015	0.74674	0.940097	8	0	1	184	68	116	0.0226757	3.93974	0.296377	0.377395	0.00282536	0.0913586	0.232861	14.7107	28833.2	10.15	716.15	6.55687	0.484634	164.8
212	Sanya City	2015	0.429528	0.354855	8	1	0	9	4	5	0.157357	3.19961	0.24922	1.29967	0.00225499	0.0802336	0.035017	27.1479	32100	7.51	301.93	4.77401	3.14107	57.78
213	Chongqing	2015	0.802859	0.937192	10	0	1	3920	1923	1997	0.0182521	1.06047	0.0496941	0.782304	0.00511924	0.0227506	0.293657	24.1263	24442.9	7.58	617.01	3.21228	1.20435	3371.84
214	Chengdu City	2015	1.35397	1.06062	8	0	1	4811	2738	2073	0.0570098	1.20764	0.478216	0.746112	0.00288517	0.061542	0.226475	13.5951	38696.8	11.04	2154.32	4.76297	2.65707	1228.05
215	Zigong City	2015	0.922223	0.978446	8.3	0	1	71	23	48	0.374225	0.527873	0.806247	0.343863	0.00199402	0.0112722	0.0267065	15.165	21594.2	10.4	1053	1.69469	1.98929	327.46
216	Panzhihua City	2015	0.713965	0.89414	8	1	0	119	57	62	0.0751483	0.352274	0.858723	1.33181	0.00298576	0.0215091	0.0172785	12.1759	39116.3	12.24	336.97	1.67962	1.50076	110.66
217	Luzhou City	2015	0.795508	0.950969	9	1	0	87	21	66	0.35665	0.469552	0.34621	0.176547	0.000943931	0.00872924	0.014424	22.4608	16523.3	9.47	703.23	2.16319	1.15784	505.68
218	Deyang City	2015	0.660357	1.02895	8	0	1	219	90	129	0.528449	0.546375	0.305327	0.738108	0.00237274	0.01874	0.120623	13.6739	23810.6	9.89	1064.81	1.95769	1.19499	389.99
219	Mianyang City	2015	0.759694	0.907581	8	0	1	412	205	207	0.567592	0.676762	0.388577	0.523537	0.00436999	0.0227207	0.096232	17.892	18628.1	12.61	815.29	2.597	1.53344	545.48
220	Guangyuan City	2015	1.07935	0.934086	8.5	1	0	45	15	30	0.681129	0.770992	0.346402	1.33612	0.00396281	0.00427074	0.00715294	34.6235	12120.2	6.59	203.06	2.78506	0.497803	305.31
221	Suining City	2015	3.84464	3.83436	8.5	1	0	83	24	59	0.704437	0.505164	0.105442	0.454798	0.0011692	0.0037431	0.0428991	19.9653	14519.5	13.6	811.1	2.10516	0.458424	378.75
222	Neijiang City	2015	0.809171	0.843857	8	0	1	33	7	26	0.549549	0.403573	0.274772	0.289566	0.00243033	0.00636777	0.00733017	16.0554	16713.9	3.7	898.66	1.57715	0.868908	420.43
223	Leshan	2015	0.919324	0.958411	7.8	1	0	145	56	89	0.222955	0.510602	0.1664	0.253728	0.00523256	0.0138707	0.0422283	17.8412	20826.3	7.5	462.89	2.27931	0.796106	353.79
224	Nanchong City	2015	0.319754	0.930775	7.5	1	0	35	15	20	0.826911	0.59329	0.15124	0.726733	0.00234131	0.00965756	0.0045384	24.3795	12442.2	7.71	768.01	2.54275	0.480491	742.33
225	Meishan City	2015	0.789187	1.06671	8	1	0	74	25	49	0.578432	0.505166	0.286119	0.54434	0.00201083	0.00672643	0.0124083	20.1131	17911.7	8.29	661.65	2.05449	0.362272	349.16
226	Yibin City	2015	0.449914	0.984766	8.5	1	1	116	43	73	0.371959	0.471536	0.514706	0.483744	0.00289143	0.00460241	0.0388487	20.1735	17745.5	5.82	692.1	1.94359	1.01527	552.08
227	Guang'an City	2015	0.655352	0.980217	9	1	0	103	78	25	0.605441	0.619176	0.313908	1.43641	0.00322667	0.00183787	0.0680122	22.3911	16175.2	5.47	827.9	1.99631	0.432167	467.39
228	Dazhou City	2015	0.288277	0.880555	8.5	1	0	71	21	50	0.626492	0.611956	0.428874	0.180627	0.00265957	0.00340187	0.0170082	24.0111	12682.4	1.78	574.35	2.23262	0.495724	682.8
229	Ya'an city	2015	0.861709	1.06856	9	1	0	37	13	24	0.493066	0.531127	0.0672001	0.637357	0.00327976	0.0299858	0.00979905	44.2198	16944.8	5.63	368.83	3.0225	1.10192	154.91
230	Bazhong City	2015	1.00791	1.16382	8.5	0	1	34	14	20	0.390632	0.784949	0.379705	1.30767	0.00188715	0.000628689	0.0238529	49.0719	7854.72	2.72	531.25	2.75172	0.331397	379.52
231	Ziyang City	2015	1.01257	0.952654	8.5	1	0	82	38	44	0.758533	0.450389	0.856989	2.21846	0.00184162	0.000902756	0.00921674	17.0092	18601	4.93	673.61	1.64892	0.734075	503.68
232	Guiyang City	2015	1.05382	1.06014	13.5	1	1	540	237	303	0.134731	1.49113	0.795875	0.35915	0.00362845	0.0940647	0.196493	17.4158	30983.9	11.2	934.65	5.75817	2.89036	391.79
233	Liupanshui City	2015	1.4091	0.932815	14	1	0	41	10	31	0.321627	0.769216	0.110548	0.587426	0.00435044	0.00332274	0.0199088	21.4113	20467.1	12.14	987.39	1.46246	1.2866	333.4
234	Zunyi City	2015	0.318233	1.18245	13.5	1	0	148	77	71	0.638947	0.873799	0.447715	0.72738	0.0046212	0.0068686	0.0417666	21.8328	17272.9	6.05	691.49	2.41288	0.799963	793.35
235	Anshun City	2015	0.638617	0.886641	14	1	0	39	25	14	0.453662	1.46747	0.327322	0.950838	0.00379327	0.00467638	0.0134784	31.4984	13310.1	4.81	484.65	2.33937	0.900585	296.49
236	Kunming City	2015	0.803921	1.01311	9	1	1	1057	505	552	0.10039	1.38269	0.44102	0.0741422	0.00418639	0.0785564	0.193445	15.5113	31388.8	17.55	726.18	6.01213	2.35082	555.57
237	Qujing City	2015	0.364516	0.968264	9	1	0	61	24	37	0.556551	0.582876	0.307061	0.567791	0.00302545	0.00321294	0.0211355	21.9996	14230.1	14.96	470.06	1.87601	0.657155	647.85
238	Yuxi City	2015	0.34336	0.947631	10	0	1	72	30	42	0.200295	0.588225	0.119034	0.235254	0.00344141	0.00690848	0.0948881	17.9425	27787.7	15.22	438.25	1.74248	1.26163	216.01
239	Baoshan City	2015	0.264782	0.915223	10	1	0	14	2	12	0.492969	1.13448	0.131107	0.750421	0.00369844	0.00477113	0.0273077	34.8091	11283	5.81	183.6	2.4022	0.495234	259.1
240	Zhaotong City	2015	0.301888	1.0942	7.5	1	0	11	5	6	0.645872	0.842529	0.405783	0.0762501	0.00280259	0.00159136	0.000655921	57.2136	6891.16	4.6	411.47	2.57738	0.18609	599.3
241	Lijiang City	2015	0.453726	0.878937	10	1	0	13	4	9	0.521303	1.12695	0.0954448	0.782465	0.00248447	0.0198643	0.0175065	49.7363	10904.2	11.72	119.52	3.33961	0.627247	120.86
242	Pu'er City	2015	0.364834	0.963635	8	1	0	29	15	14	0.738378	1.07328	0.0004704	0.530986	0.00445745	0.00422411	0.0543302	42.6245	10412.2	9.51	56.19	2.54634	0.596407	249.97
243	Lincang City	2015	0.281999	0.725188	11	1	1	8	6	2	0.244425	1.10112	0.65306	0.157089	0.0024926	0.00225022	0.371721	40.3279	10563.8	6.71	125.15	1.87735	0.323958	235.31
244	Xi'an City	2015	1.43397	1.12479	10.5	0	1	2298	1125	1173	0.100057	1.62483	0.149776	0.723786	0.00210629	0.104082	0.303677	15.8112	34571.6	12.47	1602.99	5.43171	2.77368	815.66
245	Tongchuan City	2015	0.83503	0.965954	10	0	1	3	1	2	0.256405	0.567599	0.0741489	1.48361	0.00362043	0.00359517	0.00456586	27.6892	19821.2	5.92	307.56	1.84147	0.779192	83.64
246	Baoji City	2015	1.06447	0.939952	12	0	1	176	42	134	0.224902	0.421457	0.403328	0.265693	0.00474279	0.00865112	0.0299887	14.7723	24566	9.42	391.72	1.75205	0.757363	384.54
247	Xianyang City	2015	1.07188	0.9321	11	0	1	118	52	66	0.466432	0.472888	0.46584	0.169495	0.00208377	0.0244029	0.0132835	13.9241	22428.3	10.59	1742.42	1.5216	0.390151	527.59
248	Weinan City	2015	0.803573	0.905767	11	0	1	132	98	34	0.294403	0.70267	0.303587	0.576669	0.00430108	0.0029099	0.00718123	22.8062	14178.2	15.98	767.41	1.87734	0.779514	556.72
249	Yan'an City	2015	0.483835	0.876058	6	0	1	25	7	18	0.264213	0.464418	0.470767	0.066964	0.0022787	0.0103987	0.00570393	26.3303	27850.2	2.96	132.81	1.82857	0.710007	235.5
250	Hanzhong City	2015	0.904342	0.924674	11.5	0	1	79	22	57	0.566265	0.862594	0.0129821	0.388584	0.00384011	0.0113063	0.00520355	24.29	16011.1	5.37	1043.17	2.08665	0.593317	385.21
251	Yulin City	2015	0.976696	1.05083	9	1	0	116	29	87	0.181739	0.513289	0.677307	2.53817	0.003386	0.00457082	0.000759664	17.7256	39906.2	17.81	80.82	1.84137	0.428977	377.46
252	Ankang City	2015	0.86374	0.992325	11.5	1	0	12	6	6	0.596877	0.585083	0.474084	2.0631	0.004329	0.00695505	0.00381457	29.0763	15077.4	5.31	277.02	2.0453	0.296969	304.8
253	Shangluo City	2015	0.869793	0.961231	11.5	0	1	22	10	12	0.342219	0.638916	0.171718	0.642438	0.00397219	0.0074742	0.0301083	29.1929	13642.6	3.34	209.58	1.83201	0.459041	251.01
254	Lan'Zhou City	2015	0.901389	0.96476	8	1	0	436	238	198	0.0719893	1.60632	0.606943	0.203744	0.00162259	0.129369	0.166967	16.4124	30841.5	9.89	1256.13	7.01107	1.20238	321.9
255	Jiayuguan City	2015	0.643403	0.811641	9	1	1	27	12	15	0.07602	0.712185	0.484577	0.940235	0.00406835	0.0139654	0.0616278	13.2072	42406.8	20	68.14	3.93277	0.726708	20.25
256	JinChang City	2015	0.71731	0.908592	5.5	1	1	63	28	35	0.0892574	0.580313	0.0026717	0.930031	0.000658111	0.00723134	0.30173	23.2381	25843.3	23.04	69.56	2.93513	0.389279	45.69
257	Baiyin City	2015	1.12666	0.922097	8.5	1	0	38	15	23	0.203734	0.931813	0.452674	0.348084	0.00688538	0.00166796	0.0365333	30.1322	13755.6	12.72	140.89	2.63419	0.485875	180.76
258	Tianshui City	2015	1.04268	0.942091	8.5	1	0	31	15	16	0.25386	1.45897	0.252224	0.557462	0.00155545	0.0103206	0.0430677	40.436	9063.74	4.63	223.63	3.02424	0.465114	367.17
259	Wuwei City	2015	0.212665	1.02772	9	0	1	32	14	18	0.410727	1.07422	0.227853	1.00164	0.00291971	0.00958061	0.014603	41.2995	12413.6	4.51	202.72	3.63234	0.346282	190.04
260	Zhangye City	2015	0.636925	1.0657	8.5	1	0	27	12	15	0.123625	1.53553	0.31979	0.210028	0.00616308	0.0152287	0.00426204	33.0564	16621.4	13.07	120.28	2.80959	0.429397	130.07
261	Pingliang City	2015	0.776289	0.732	8	1	0	11	3	8	0.665105	1.61478	0.379089	0.892718	0.00349748	0.00230264	0.00554309	46.4166	10009.5	2.75	263.43	3.37238	0.318668	233.08
262	Jiuquan City	2015	0.679234	0.858025	8.5	1	0	30	17	13	0.0692367	1.30771	0.564453	0.425493	0.00246407	0.00719831	0.00847234	20.2268	26482.6	13.52	124.04	2.93308	0.860928	111.54
263	Qingyang City	2015	0.456008	1.00791	9	1	0	13	7	6	0.49315	0.641055	0.496089	0.668795	0.00337942	0.00671168	0.00795479	34.0601	14814.4	8.1	381.53	2.29674	0.650181	267.31
264	Dingxi City	2015	0.239816	0.380013	8	1	0	9	5	4	0.637352	2.42779	0.390761	0.930347	0.000597997	0.00155649	0.00934678	64.8879	5947.76	5.82	126.17	4.11098	0.430669	300.87
265	Longnan City	2015	0.777002	0.823076	8.5	1	0	5	2	3	0.22179	2.35739	0.475995	0.789319	0.00315537	0.00207727	0.00317261	62.5232	6589.25	1.24	119.58	3.81303	0.296245	285.76
266	Xining City	2015	0.794598	0.95949	10	1	0	182	74	108	0.0605951	1.01312	0.565601	0.0373853	0.00488599	0.0347437	0.101383	24.7455	25570.8	10.2	1970.65	6.75524	0.706008	201.17
267	Yinchuan City	2015	0.630978	0.958403	10	0	1	219	99	120	0.213064	0.838148	0.132826	0.710273	0.00383632	0.0617743	0.129658	20.7025	38304.1	17.42	471.66	4.46612	1.0512	179.23
268	Shizuishan City	2015	1.09397	0.978264	7	0	1	12	3	9	0.184178	0.480444	0.23381	0.543081	0.00184843	0.0546761	0.0460836	16.6194	34039.1	36.39	190.1	1.90785	0.821021	74.53
269	Wuzhong City	2015	1.03224	0.939827	8.5	1	0	24	14	10	0.27625	0.545309	0.342546	0.785631	0.00411862	0.0104052	0.00917472	38.7363	16345.6	12.91	361.34	2.45422	0.553482	140.41
270	Guyuan City	2015	0.613151	0.90435	10	1	1	10	2	8	0.405613	1.91029	0.440739	0.416691	0.00234954	0.00254611	0.00079778	84.556	9794.81	17.21	102.47	2.54506	0.26237	149.77
271	Zhongwei City	2015	1.01067	1.07411	8	1	0	16	7	9	0.277839	0.871996	0.244998	0.0406348	0.00518227	0.00420244	0.0513971	37.4708	15332.3	13.37	59.62	2.47734	0.894464	120.17
272	Urumqi	2015	1.0227	1.10332	10	1	0	337	147	190	0.00452812	2.30214	0.119621	0.0264816	0.00362833	0.0676401	0.138288	16.9728	40335.4	12.37	271.99	4.53787	1.97283	266.83
273	Karamay	2015	0.87377	0.85435	7	0	0	44	15	29	0.0027772	0.520699	0.556195	0.691066	0.00328484	0.0174441	0.0094227	14.2453	71085.7	36.74	38.78	2.85419	1.67916	29.97
1	Beijing	2016	1.97838	1.21682	6.5	1	0	17296	10710	6586	0.00021153	4.16563	2.39383	0.82335	0.00588312	0.043961	0.726638	24.9587	69698.3	10.5033	830.54	7.37893	4.46064	1363
2	Tianjin City	2016	1.19733	1.28386	9	0	1	6660	3188	3472	0.0130831	1.33333	0.735818	2.68974	0.00454545	0.0492186	0.018646	20.6841	51601.6	13.8563	876.059	3.15393	3.3836	1044
3	Shijiazhuang City	2016	1.08875	1.00474	7.5	1	1	1018	361	657	0.273448	1.02178	0.29158	2.56803	0.00323866	0.0425638	0.129173	12.5869	30700.6	12.9301	1891.52	2.74199	1.63915	1038
4	Tangshan City	2016	1.22467	0.881244	5	1	0	446	163	283	0.109245	0.644634	0.174111	0.106489	0.00348432	0.0152472	0.11108	10.111	45201.6	9.27083	734.587	2.08578	1.33598	760
5	Qinhuangdao City	2016	0.719765	1.08424	8	1	1	275	113	162	0.560371	1.46127	0.656854	0.855313	0.00583988	0.0517117	0.0440476	18.1992	41037.4	14.7877	684.803	3.0469	1.18711	298
6	Handan	2016	0.831419	0.879234	7	1	1	297	89	208	0.400956	0.852244	0.617542	0.402363	0.00453304	0.00543915	0.0497739	15.9313	19621.5	10.0026	1428.57	2.32248	0.832179	1055
7	Xingtai city	2016	0.803194	1.08242	7.5	0	1	161	49	112	0.530737	0.842723	0.0202105	0.765122	0.00597163	0.00620228	0.0603801	20.7206	15044	17.0674	2094.12	2.6983	0.598553	788
8	Baoding City	2016	1.01573	1.17201	8	1	0	662	274	388	0.517459	0.798222	0.218414	0.209357	0.00425351	0.0178564	0.073928	17.6023	16687.6	11.4421	1111.11	2.6982	0.611922	1207
9	Zhangjiakou City	2016	0.870206	0.906825	7.5	1	1	124	40	84	0.404271	1.19319	0.0490186	1.25494	0.00615191	0.00373723	0.0253753	28.3216	18440.3	9.7707	359.021	3.34877	0.54264	470
10	Chengde City	2016	1.00139	0.994538	6.5	0	1	103	38	65	0.411865	0.822887	0.0827203	0.693517	0.00678551	0.0112436	0.0219613	21.1149	22668.4	12.4667	478.851	2.68815	0.792848	383
11	Cangzhou City	2016	0.492233	1.15052	8	1	0	304	107	197	0.177174	0.840895	0.29413	0.465776	0.00243483	0.0100336	0.0536679	14.2438	26387.4	19.0179	3060.11	1.91087	0.863105	780
12	Langfang City	2016	1.10947	1.06502	8	1	0	412	165	247	0.207845	1.10279	0.111925	0.559105	0.00469341	0.0298907	0.122898	18.8044	32812.2	11.4767	2945.21	4.09604	1.50235	470
13	Hengshui City	2016	1.13729	1.01265	8.5	1	0	186	36	150	0.411004	0.849129	0.188374	0.683783	0.00574856	0.00342769	0.124248	21.3197	17779.8	8.04211	629.139	2.83439	0.562556	455
14	Taiyuan City	2016	0.994279	1.15022	8	0	1	691	349	342	0.033702	1.73228	0.545436	0.0809138	0.00467588	0.11682	0.297531	14.3479	39273.4	17.0836	1913.33	7.16381	1.96189	370
15	Datong City	2016	1.09584	1.17784	6.5	1	0	133	37	96	0.148376	1.57859	0.0531233	1.83091	0.00351269	0.00884969	0.0230363	27.8699	17293.6	13.6139	759.615	3.75785	0.315298	318
16	Yangquan City	2016	0.972921	1.04136	6	0	1	40	13	27	0.0645813	1.04747	0.0150892	0.656013	0.00341987	0.0107496	0.01379	15.3694	25590.4	9.18571	1073.62	3.37768	0.556146	133
17	Changzhi City	2016	0.946254	1.05308	6.5	0	0	94	26	68	0.0872918	0.86901	0.787385	0.242419	0.00248447	0.0112475	0.00403093	18.4453	21332.3	10.2973	2215.57	2.6124	1.50659	339
18	Jincheng City	2016	0.793125	0.973877	6.5	0	1	47	13	34	0.0881696	0.801248	0.041297	0.852885	0.00458453	0.002875	0.0376494	16.4397	26056.6	15.3684	2657.34	2.87492	0.562525	220
19	Shuozhou City	2016	0.896526	1.12111	6.5	0	1	23	7	16	0.0564555	1.18049	0.564225	0.866686	0.00539392	0.00696748	0.00574426	13.9054	29935.4	11.7164	163.136	2.03449	0.363855	163
20	Jinzhong City	2016	1.07097	1.13575	6.5	0	0	55	21	34	0.257681	1.09709	0.99631	1.4526	0.00449557	0.0530714	0.0490081	22.6532	18790	17.6613	472.921	3.42888	0.612291	332
21	Yuncheng City	2016	0.950126	1.04805	6.5	0	1	81	27	54	0.432065	1.29992	0.205613	0.655509	0.00356322	0.0103996	0.00268198	23.5478	13299.1	10.2286	580.913	2.3732	0.464675	531
22	Xinzhou City	2016	1.12416	1.07611	6.5	1	0	37	12	25	0.209195	1.06665	0.259467	1.41052	0.00280936	0.00874805	0.0168172	34.5676	13092.5	11.6545	276.799	3.54682	0.428922	308
23	Linfen City	2016	0.916352	1.01022	6.5	1	1	66	35	31	0.158606	0.976804	0.572268	0.0391176	0.00681844	0.0109643	0.0102853	25.8019	15599.1	8.88889	615.502	2.75326	0.301198	434
24	Luliang City	2016	0.459374	1.03701	3	1	0	32	9	23	0.163944	0.695824	0.0105977	0.996865	0.00401346	0.00588235	0.0191422	27.7152	14904.9	12.8571	209.111	2.77505	0.603441	391
25	Hohhot City	2016	0.678648	1.09458	7.5	1	0	204	88	116	0.0262831	2.45999	0.744241	3.01068	0.00381679	0.0986448	0.0402274	13.2334	52019.2	20.6894	639.225	4.16899	1.01835	241
26	Baotou City	2016	0.852145	1.10481	8	1	1	150	60	90	0.0187629	1.07047	0.0119157	0.817836	0.00433988	0.0358241	0.0295566	10.7135	68539.7	18.7244	526.138	1.45801	1.40854	224
27	Wuhai City	2016	1.06552	1.03053	8	1	1	31	6	25	0.00749078	0.752386	0.737039	0.766334	0.00355267	0.0109227	0.010447	23.2991	51762.2	32.3864	263.631	2.16117	1.34493	44
28	Chifeng City	2016	1.08776	1.13437	8	1	1	60	11	49	0.16162	0.805957	0.837394	2.2637	0.00338696	0.00469374	0.0294102	22.6997	22642.8	19.2063	178.067	1.66767	0.317285	463
29	Tongliao City	2016	1.31172	1.1128	8	1	0	30	8	22	0.108685	0.725224	0.268559	0.325433	0.00306218		0.0140725	18.3687	31454.9	14.5952	261.519	1.01447	0.368636	319
30	Ordos City	2016	0.954156	2.55213	7.5	1	0	181	59	122	0.0276043	0.751212	0.521598	4.20761	0.00257442	0.00502013	0.019036	12.7127	108582	102.897	114.625	1.36444	0.367532	159
31	Hulunbeir	2016	0.460619	1.50006	7.5	1	1	23	11	12	0.0967138	0.895456	0.710917	0.778719	0.00399763	0.00739151	0.108639	25.4637	32319.5	21.2703	211.187	1.5724	0.831733	259
32	Bayannur City	2016	1.06627	1.06395	8	1	1	25	6	19	0.273342	0.634137	0.495104	1.73282	0.00307798	0.00606057	0.144691	25.7683	27452	21.25	222.889	1.85333	0.36396	175
33	Wulanchabu	2016	0.901466	1.22507	8	1	0	18	2	16	0.508602	0.761934	0.0240665	0.21143	0.0031953	0.00768394	0.00544758	32.2864	22431.7	28.1875	607.211	1.78262	0.216576	274
34	Shenyang city	2016	0.876807	1.13423	5.5	1	0	1452	879	573	0.101518	1.45424	0.919653	2.88365	0.00405832	0.0549849	0.134963	14.8815	40048.8	10.459	1145.43	4.83415	2.7124	734
35	Dalian City	2016	1.302	1.08467	6.5	1	1	1231	769	462	0.111022	1.22724	0.64505	1.25976	0.00232524	0.0486941	0.498737	12.779	58355.2	11.8819	1550.45	3.69802	2.3611	596
36	Anshan City	2016	0.724144	0.860057	5.5	1	1	224	108	116	0.131469	1.59933	2.41337	1.36913	0.00524994	0.00985925	0.123972	17.0949	24266.5	11.4933	1893.94	3.65538	0.463063	346
37	Fushun City	2016	0.914029	0.831201	5	1	0	165	99	66	0.0471494	0.851131	5.86716	36.2601	0.00527662	0.0204749	0.0598901	20.2503	24990.3	10.1143	988.701	2.72072	0.243864	215
38	Benxi City	2016	0.823707	0.967779	4.5	1	1	40	17	23	0.20533	1.09756	0.32565	0.518921	0.00337325	0.0192693	0.223502	17.9525	26788.8	11.3261	606.061	2.77401	0.430096	150
39	Dandong City	2016	0.835961	1.04098	6	1	0	78	31	47	0.214277	1.69711	0.611102	0.712731	0.00258176	0.0116038	0.351718	24.8931	18693.2	11.8077	828.905	3.92357	0.592549	238
40	Jinzhou City	2016	0.772302	1.03025	6	1	1	119	42	77	0.231784	1.34181	0.692095	1.0383	0.00249288	0.0274341	0.129012	21.0197	20171.4	11.9691	1175.76	3.8676	0.424839	302
41	Yingkou City	2016	0.724649	0.668907	6	1	1	102	34	68	0.241805	1.21732	0.557487	1.29486	0.00441543	0.0090794	0.310624	17.1146	28353.2	18.3978	1324.79	3.83641	0.187329	233
42	Fuxin City	2016	1.11414	1.43301	5.5	1	0	64	35	29	0.364728	1.81045	4.40439	1.25016	0.00451866	0.0202074	0.0375154	33.8326	13743.7	13.0789	1551.02	4.52419	0.222939	189
43	Liaoyang City	2016	0.87592	0.944862	6	1	1	36	14	22	0.114021	1.22673	0.800289	1.91379	0.00411794	0.00959777	0.106567	21.7931	21239.4	15.9195	783.078	5.14584	0.423945	179
44	Panjin City	2016	0.687721	0.834847	6	1	0	94	40	54	0.170522	0.932337	0.861731	0.479266	0.0069468	0.00528077	0.141929	18.1823	41974.8	9.45631	507.639	2.49563	0.685833	130
45	Tieling City	2016	0.509484	0.846615	5	1	0	53	20	33	0.130732	1.34471	0.394905	0.438902	0.00307581	0.00626967	0.042915	34.2039	13277.9	14.8837	652.504	3.51103	0.411219	300
46	Chaoyang City	2016	1.25979	1.03903	5	1	1	62	22	40	0.673244	2.0546	0.620216	0.628022	0.00383916	0.00158152	0.0740175	30.0292	14539.4	7.31148	536.028	3.57345	0.156342	341
47	Huludao City	2016	0.943625	1.07673	5	1	0	32	9	23	0.204495	1.39125	0.223632	0.332446	0.00545199	0.00695821	0.0754647	28.8453	15175.2	5.92857	417.554	3.86745	0.140898	280
48	Changchun City	2016	1.62668	1.2821	7	0	1	857	396	461	0.0550483	0.91498	0.616231	0.842777	0.00360231	0.0576847	0.157146	12.872	41941.4	17.6904	623.659	3.50063	1.23813	753
49	Jilin City	2016	0.899087	1.15085	7	1	0	175	108	67	0.0640154	1.0967	0.0647235	2.01265	0.00296799	0.0246488	0.0210311	15.4966	30528.1	9.02198	482.247	1.95105	0.715237	422
50	Siping City	2016	0.953537	0.988842	7	1	0	35	11	24	0.380799	0.904179	0.154301	0.0757677	0.00218875	0.0120457	0.00410065	21.8856	19394.6	12.0345	765.172	1.95015	0.153098	324
51	Liaoyuan City	2016	1.18235	1.34568	7	1	0	7	2	5	0.0580338	0.613569	0.262746	0.843874	0.00268302	0.00481667	0.0259252	14.447	33517.6	11.6957	1064.81	1.17898	0.316311	120
52	Tonghua City	2016	0.849389	1.14604	7.5	1	1	18	9	9	0.0857205	0.909644	0.213298	0.52861	0.00538701	0.00584455	0.0316949	27.3185	22693	9.45455	589.812	2.08364	2.57742	220
53	Baishan City	2016	1.28343	1.20784	7	1	0	10	7	3	0.0693703	0.682528	0.0684549	0.445296	0.00784397	0.0014041	0.0306349	25.6676	29785.2	7.72727	201.539	1.85872	0.641755	122
54	Songyuan City	2016	1.52784	1.6616	6.5	1	1	17	10	7	0.0403763	0.998091	0.0315549	0.139433	0.00521327	0.000997122	0.00748967	13.5317	31370.3	16.386	456	1.23548	0.192616	278
55	Baicheng City	2016	1.47232	1.43679	7.5	1	0	16	8	8	0.178916	0.890807	0.0971674	1.09439	0.00273326	0.0104301	0.0124993	31.7751	18951.1	6.91837	190.07	2.06191	0.422079	193
56	Harbin City	2016	1.05075	1.18132	6.5	0	1	1528	844	684	0.0806662	1.85296	0.295794	0.821019	0.00360159	0.0661372	0.0432684	14.3617	36210.8	9.84029	540.302	3.0898	0.871317	962
57	Qiqihar City	2016	1.01697	1.07488	6.5	1	1	134	36	98	0.0598418	1.5034	0.58862	0.941861	0.00393825	0.010118	0.0130019	50.0287	14662.4	6.94118	311.569	2.47115	0.0677189	544
58	Jixi City	2016	1.09393	1.24034	6.5	1	0	21	10	11	0.0424101	1.65142	0.989457	0.748711	0.00310913	0.00482044	0.0243382	33.1652	16350.1	7.87952	360.87	3.33141	0.29909	181
59	Hegang City	2016	1.32655	1.14899	8.5	1	0	12	2	10	0.0120006	1.19726	1.55111	0.834325	0.00372192	0.00214808	0.0196483	40.2604	14407.8	7.39062	140.628	4.08806	0.325217	104
60	Shuangyashan City	2016	1.04306	1.0956	4	1	1	15	3	12	0.506643	1.88683	2.14333	0.662182	0.00542571	0.0153317	0.0208429	30.7315	17098.9	9.85417	272.727	3.6902	0.0958943	145
61	Daqing City	2016	1.32498	1.02513	1	0	1	178	50	128	0.135947	0.655609	0.905248	3.41121	0.00217256	0.0220612	0.143085	10.097	54043.6	26.708	268.259	1.23154	0.460436	276
62	Yichun City	2016	1.235	1.1621	6	1	0	5	3	2	0.0337044	1.93046	2.05669	0.827611	0.00556715	0.00136525	0.0158763	50.5276	12010.1	12.5733	38.2497	3.142	0.207116	118
63	Jiamusi City	2016	1.46978	1.10559	6.5	1	1	25	5	20	0.13248	2.20112	0.751042	1.4854	0.00470102	0.0133706	0.0524721	27.9537	21047.9	7.94872	416	3.28967	0.181231	238
64	Qitaihe City	2016	1.52632	1.17868	6.5	1	0	9	2	7	0.089929	1.33598	0.386246	0.312178	0.0039924	0.00393625	0.000725074	42.3203	15124.7	9.93878	134.394	3.1363	0.0821306	80
65	Mudanjiang City	2016	1.06593	1.01378	7	0	1	43	17	26	0.0126324	1.33623	0.579981	0.866899	0.0035832	0.0159452	0.212918	18.9319	28319.1	11.8864	372.881	1.64269	0.241959	259
66	Heihe City	2016	1.40879	0.633849	7	1	1	8	0	8	0.193663	2.52174	0.400024	0.361006	0.00783929	0.00605583	0.0860728	36.188	15917.4	9.47368	13.1524	2.7101	0.377168	163
67	Suihua City	2016	0.994357	0.996669	7.5	1	0	34	13	21	0.63431	1.39506	0.263479	0.0337236	0.00375587	0.00190674	0.00919231	28.8575	13760	3.10843	301.38	1.63753	0.159666	543
68	Shanghai	2016	1.63511	1.39317	6.5	1	1	8568	4770	3798	0.00556925	2.33926	0.829779	6.31864	0.00394449	0.0354954	1.01724	24.5538	68990.7	7.76069	2286.71	5.57688	4.93877	1450
69	Nanjing City	2016	1.61819	1.549	8	1	0	5896	3621	2275	0.0624741	1.48954	1.35462	2.42851	0.00387764	0.124853	0.315642	11.1762	66310.6	22.095	1006.53	4.6953	4.52617	663
70	Wuxi City	2016	0.770336	1.19273	7.5	1	1	4715	2545	2170	0.0771892	1.08771	0.993653	0.530658	0.00282704	0.0234016	0.500541	9.41757	73602.1	26.3992	1539.87	2.65844	4.29349	486
71	Xuzhou	2016	0.751698	1.04496	9	1	1	1097	481	616	0.119273	1.09473	0.397133	1.24933	0.00346071	0.0135279	0.071453	13.7383	34829.4	13.2041	1103.49	1.56934	2.60154	1041
72	Changzhou City	2016	0.745556	1.06862	8.5	1	1	1936	983	953	0.0987478	1.09557	0.226608	0.563711	0.00341168	0.0330173	0.315214	8.80018	63943.5	16.5424	1039.46	2.52586	4.72732	375
73	Suzhou City	2016	0.507847	1.25727	7.5	1	1	6342	3225	3117	0.218709	1.0959	0.516105	1.59557	0.00435269	0.0323409	1.16839	10.4498	75841.6	30.6897	748.065	3.0881	5.88705	678
74	Nantong city	2016	0.909364	1.28501	9	1	1	1063	475	588	0.358252	1.01921	0.726611	1.63897	0.00330602	0.0123651	0.300715	11.0697	48302.1	23.6636	1000	2.64963	3.04756	767
75	Lianyungang City	2016	0.846543	1.06023	10	1	0	318	123	195	0.154129	0.976234	0.197476	1.59831	0.00982874	0.00723727	0.196771	15.7005	27608.7	11.2332	740.372	1.91408	2.68814	534
76	Huaian city	2016	0.908301	0.99343	10	1	1	335	127	208	0.258022	1.14732	0.0395259	0.241374	0.00422068	0.0122629	0.0763644	15.8619	32537.3	10.4345	750.67	1.76188	1.92153	568
77	Yancheng City	2016	0.676196	1.07277	10	0	1	939	430	509	0.144452	0.971652	0.139764	0.486771	0.00655738	0.0083799	0.115404	15.9597	32970.8	12.8436	473.777	1.95678	4.43087	831
78	Yangzhou	2016	0.698027	1.41766	9	1	0	1038	490	548	0.350136	0.910306	0.294335	0.550745	0.00380657	0.0174134	0.143691	10.7649	51662.4	11.0302	1006.07	1.99347	2.56383	462
79	Zhenjiang	2016	1.10633	1.07609	8.5	1	1	1314	885	429	0.0947396	0.97602	0.283132	0.197212	0.00700525	0.0321621	0.17874	9.46675	62839.9	22.4563	946.691	2.1259	3.71411	272
80	Taizhou City	2016	0.61215	1.31095	9	1	0	758	392	366	0.319806	0.996819	0.346968	0.775202	0.00399933	0.0116537	0.168108	10.9448	46024.1	15.3963	1046.59	2.17769	2.59506	508
81	suqian city	2016	0.870333	1.24649	10	0	1	197	40	157	0.461761	0.820994	0.253722	0.918345	0.00421331	0.00335338	0.0684164	18.0582	25172.3	11.3352	817.084	1.77269	2.03264	592
82	Hangzhou City	2016	1.80575	1.38402	7.5	1	1	5047	2428	2619	0.127169	1.67188	0.710087	1.02426	0.00480505	0.0581492	0.396507	12.4124	69802.4	12.7193	1117.72	5.1247	5.33495	736
83	Ningbo City	2016	1.73754	1.24263	7.5	1	0	2770	1384	1386	0.148958	0.881848	0.958928	1.01409	0.00448986	0.0262511	0.720901	14.8421	62147.4	16.7542	632.708	3.6842	4.39188	591
84	Wenzhou city	2016	1.20848	1.65788	7.5	1	1	1906	709	1197	0.126835	1.367	0.516946	1.27335	0.00290839	0.0105472	0.233816	13.0695	31327	19.0655	1281.46	3.5724	2.01131	818
85	Jiaxing City	2016	1.35747	1.1912	7	1	1	1210	441	769	0.134085	0.852862	0.32635	0.511197	0.00266856	0.0185912	0.535451	11.4495	47158.7	15.2045	891.591	3.05932	4.05608	352
86	Huzhou	2016	0.905256	1.03	8	1	0	888	358	530	0.261386	0.96177	0.53863	0.834349	0.00489631	0.0100634	0.297631	12.6344	43307.1	22.1802	709.265	2.7216	3.22971	265
87	Shaoxing City	2016	0.738781	1.29908	7.5	1	1	1842	698	1144	0.417466	0.910343	0.381424	0.442928	0.00564503	0.020287	0.380223	9.52376	54030.8	12.2227	741.99	2.79273	5.01484	445
88	Jinhua City	2016	1.22949	1.17159	7.5	1	0	888	329	559	0.23442	1.15202	0.746064	0.658168	0.00326937	0.00718628	0.881074	14.7183	37717.7	18.6186	473.402	3.70311	3.35871	481
89	Quzhou City	2016	0.903976	1.06136	6.5	1	0	440	101	339	0.231397	1.06052	0.529225	1.70609	0.00660234	0.00526187	0.225228	21.4195	32732.2	14.2353	361.088	2.83566	2.82911	257
90	Zhoushan City	2016	1.79591	1.65334	12	1	0	296	174	122	0.0759953	1.1852	0.0203311	0.911449	0.00228311	0.0252794	0.560839	20.1855	60354.1	16.9718	686.654	2.65215	2.34636	97
91	Taizhou	2016	1.26817	1.68953	7	1	0	935	248	687	0.332918	1.14897	0.329889	0.398835	0.00429501	0.00570083	0.336221	13.1943	36105.3	18.1938	1041.67	3.25295	2.24055	600
92	Lishui City	2016	1.08848	1.05694	7	1	0	234	94	140	0.344864	1.05122	0.692662	1.51507	0.00480457	0.013703	0.186294	28.2317	31584.8	11.2439	272.969	2.95917	1.86027	268
93	Hefei City	2016	1.12681	1.57065	10	0	1	3980	2619	1361	0.13834	0.887377	0.721425	0.668567	0.00252781	0.0684267	0.197828	13.7042	38548	26.332	1974.09	3.93689	11.8276	730
94	Wuhu	2016	0.864561	1.21109	10	1	0	1362	947	415	0.154791	0.701786	0.100185	2.09974	0.00357921	0.0425552	0.140481	15.1676	35458.4	24.1757	992.622	2.12526	12.6475	388
95	Bengbu	2016	1.24888	1.46099	9.5	1	1	391	273	118	0.543285	0.946758	0.0514958	1.08853	0.00359023	0.0161295	0.0843603	19.3426	20133.1	16.7391	1882.16	2.34898	4.99242	380
96	Huainan City	2016	0.91949	1.04989	6	1	0	288	139	149	0.133178	0.859657	0.456149	0.132839	0.00451603	0.0205481	0.0189771	22.618	13463.8	9.07527	1071.43	3.05522	1.33958	389
97	Ma'anshan City	2016	0.916022	1.0659	9	1	0	602	320	282	0.111245	0.703791	0.33823	0.158652	0.00390564	0.0234559	0.141537	14.3059	31667	5.91566	1178.98	2.1312	4.82059	229
98	Huaibei City	2016	0.837296	1.01436	7	1	1	109	38	71	0.497717	0.63809	0.160604	0.719927	0.00287435	0.018341	0.0509756	17.8535	17522.1	12.0095	1381.58	2.64985	0.676175	217
99	Tongling City	2016	0.758953	1.03881	8.5	1	0	132	77	55	0.0249529	0.594622	0.117143	0.932364	0.00344927	0.0211924	0.322157	15.7834	28842	8.44595	616.667	2.26053	5.50114	171
100	Anqing City	2016	1.08135	1.05835	8	1	0	744	591	153	0.0804539	0.841651	0.460594	0.230406	0.002457	0.00758091	0.0761776	22.0191	16015.1	17.9189	913.58	2.69022	2.33649	529
101	Huangshan City	2016	0.908551	1.01028	8	0	1	76	22	54	0.182089	1.32107	0.103587	1.14655	0.00510204	0.0152399	0.0752326	29.65	20157.2	19.5333	190.84	2.83443	2.32444	148
102	Chuzhou City	2016	0.929514	1.15029	10	1	1	561	337	224	0.213886	0.692818	0.749456	1.25215	0.00296589	0.0113209	0.108949	23.5344	16980.5	35.8	391.181	2.39192	2.31363	454
103	Fuyang City	2016	0.809791	1.01494	9	1	0	345	213	132	0.675835	0.97135	0.0678904	0.38657	0.00396825	0.00347863	0.0532262	31.0876	8486.17	9.25221	1154.83	3.25912	1.14092	1062
104	Suzhou City	2016	0.987513	1.04938	9	0	1	108	58	50	0.254346	1.12862	0.102276	0.894285	0.00111465	0.00363364	0.0230798	23.0317	11674.4	8.41579	653.595	2.01695	2.00651	654
105	Lu'an City	2016	1.07328	1.24925	7.5	0	1	255	143	112	0.522524	0.84459	0.135368	0.98619	0.000948167	0.00695179	0.0315983	30.8741	11206.8	6.64545	531.529	2.94798	1.33174	587
106	Bozhou City	2016	0.702352	0.855554	9	1	1	82	43	39	0.962816	1.07388	0.199133	0.652125	0.00168188	0.001734	0.0330113	26.63	9914.32	5.17964	737.958	2.51065	0.95948	647
107	Chizhou City	2016	0.994154	1.11225	8.5	1	0	193	123	70	0.269362	1.00868	0.0571833	1.37325	0.00374584	0.0149247	0.0697802	25.296	19682.9	11.6567	263.883	2.34433	1.19807	162
108	xuancheng city	2016	0.448899	0.975194	8	0	1	143	79	64	0.216235	0.852538	0.426103	0.199999	0.00248256	0.00242929	0.094634	24.0846	19596.8	12.6897	336.557	2.35348	3.54453	280
109	Fuzhou City	2016	0.705311	1.0784	9.5	1	0	1494	809	685	0.268262	1.20239	0.864522	1.28396	0.00453721	0.0462121	0.335962	13.391	40047.6	15.9015	1136.62	3.90491	1.35507	687
110	Xiamen City	2016	1.00907	1.34269	8.5	1	0	1259	504	755	0.105958	1.43484	0.624283	0.675627	0.00323415	0.0646824	1.34478	20.0472	47366.1	18.7014	1300.77	4.47471	2.80335	221
111	Putian City	2016	0.793628	1.11454	10.5	1	1	116	35	81	0.232495	0.659533	0.126807	1.39679	0.00452337	0.00600143	0.165184	11.3474	30826.8	5.42128	1026.2	1.8335	1.19394	350
112	Sanming City	2016	1.10302	1.08779	9	0	1	240	41	199	0.289687	0.700399	0.126927	0.397975	0.0035503	0.00858815	0.0773409	13.6393	35670.4	11.6429	237.691	1.4803	1.74392	287
113	Quanzhou City	2016	0.918883	1.02381	8.5	1	1	2031	382	1649	0.113179	0.659029	0.513127	0.335121	0.00393364	0.0172601	0.255575	8.992	37872.6	19.6091	1286.55	1.86985	2.21527	730
114	Zhangzhou City	2016	0.9811	1.22657	10	1	1	278	78	200	0.0996116	0.854545	0.333078	1.72341	0.00532665	0.0140648	0.186821	11.8114	30282.9	21.5333	1496.26	1.49123	1.21903	508
115	Nanping City	2016	1.08637	1.20378	9	1	0	160	22	138	0.324011	0.848363	0.0117756	1.47101	0.00692106	0.00786231	0.0573992	17.1376	26783.6	5	142.478	1.87786	0.724478	321
116	Longyan City	2016	1.12075	1.16297	9	0	1	381	96	285	0.233273	0.729269	0.321869	0.0768518	0.00472358	0.0057465	0.13034	14.4683	35228.8	6.96117	210.161	1.68171	2.03295	314
117	Ningde City	2016	0.722566	1.03979	9	1	0	132	59	73	0.48392	0.657545	0.0742726	0.0901399	0.00366569	0.00296932	0.157636	16.445	27440.4	9.26531	318.803	1.74812	0.682301	352
118	Nanchang City	2016	1.09479	1.26419	9.5	1	1	1034	418	616	0.0825369	0.808796	0.549132	0.0444335	0.00442275	0.116983	0.141851	13.3928	39907.4	10.9536	975.767	4.15789	1.73857	523
119	Jingdezhen City	2016	1.00516	1.02826	8.5	1	0	35	19	16	0.0480896	0.668107	0.185252	0.956452	0.00739713	0.0190592	0.052329	20.6872	24937.4	17.1915	1093.02	1.803	1.07478	169
120	Pingxiang City	2016	0.817621	1.02895	8	1	0	67	19	48	0.121222	0.714364	0.167585	0.539329	0.00452372	0.005816	0.0913969	20.0365	25593.2	8.24719	831.776	1.5622	2.24318	200
121	Jiujiang City	2016	1.31157	1.14305	10	0	1	164	35	129	0.0715599	0.784793	0.38736	0.0016476	0.00434283	0.017775	0.164394	22.2058	21195.5	23.4545	944.206	2.07448	1.2644	520
122	Xinyu City	2016	0.786575	1.05128	8.5	1	0	125	20	105	0.153461	0.802381	0.206991	0.742415	0.00328382	0.0320702	0.11993	14.7609	43306.5	12.6556	503.074	1.61513	1.7484	124
123	Yingtan City	2016	0.900718	1.13908	9	1	1	94	15	79	0.196749	0.588347	0.245311	0.852624	0.00217598	0.00672422	0.336915	18.4125	29410.9	16.8333	1764.71	1.74442	2.23461	128
124	Ganzhou City	2016	0.594238	1.00242	9	0	0	301	107	194	0.296139	1.0377	0.355598	0.111383	0.00266934	0.0141273	0.122981	30.6648	12599	12.0064	672.665	3.16421	1.86309	971
125	Ji'an City	2016	0.800537	1.0808	10	1	1	152	47	105	0.198936	0.732426	0.0237744	1.10799	0.00504983	0.00651084	0.22719	26.2152	14560.7	14.5932	426.918	2.43973	1.92902	535
126	Yichun City	2016	1.27561	0.959757	8.7	1	1	137	54	83	0.275238	0.874861	0.164326	0.418727	0.00473416	0.00717608	0.0971553	24.4029	15781.9	7.7913	454.186	2.24289	2.27208	602
127	Fuzhou City	2016	0.895534	1.04758	9.5	0	0	102	29	73	0.353243	0.714725	0.030921	0.862829	0.00617856	0.00724065	0.100476	25.7935	14798.9	10.7411	527.059	2.2937	1.78331	401
128	Shangrao City	2016	0.617473	1.15582	9	1	0	138	19	119	0.211822	0.856685	0.238678	0.197381	0.00474737	0.00368542	0.156292	27.2628	13203	10.6714	829.876	2.45266	0.957837	782
129	Jinan City	2016	0.998831	1.16554	8	1	1	2803	1512	1291	0.170888	1.62528	0.736463	1.43988	0.00512244	0.114739	0.0978716	11.341	48156.5	19.1543	941.856	4.03955	1.60048	633
130	Qingdao City	2016	1.55941	2.01095	7.5	0	1	3212	1694	1518	0.126051	1.31689	0.252231	0.199167	0.00554597	0.0430942	0.434576	13.5133	57898	21.2586	1150.93	2.58696	1.78458	791
131	Zibo	2016	1.08608	1.01603	7.5	1	1	639	312	327	0.118883	0.84032	0.505316	0.754821	0.00532806	0.0248035	0.118808	9.48394	50055.3	14.4826	963.533	1.58874	2.51682	432
132	Zaozhuang City	2016	0.99024	1.06513	7.5	1	1	259	91	168	0.273372	0.803864	0.352855	1.05894	0.00442478	0.00823826	0.0418044	11.5269	29097.4	10.5992	788.53	1.29044	0.676779	413
133	Dongying City	2016	0.763042	0.804985	7.5	0	1	363	118	245	0.134711	0.552196	0.883967	4.242	0.00328492	0.0169036	0.287841	7.7062	86801.2	25.0909	190.41	2.08118	1.1056	193
134	City of Yantai	2016	0.952318	1.14969	8	0	1	803	437	366	0.257028	0.865746	0.631128	1.66192	0.00270453	0.0298455	0.419353	9.80787	52066.7	21.2021	686.633	1.68813	3.43184	655
135	Weifang	2016	0.978357	0.98262	8	0	1	1256	567	689	0.30894	0.893087	0.14494	1.08562	0.00456765	0.0190103	0.241823	12.3313	31368.2	19.5526	720.243	2.27727	2.60507	901
136	Jining City	2016	0.667852	1.02128	8	0	1	601	149	452	0.375693	0.960062	0.11044	0.224726	0.00360053	0.0126314	0.0836471	12.9165	27339.4	24.6757	1122.57	1.7158	1.38086	876
137	Tai'an City	2016	0.970377	1.02078	7.5	1	0	404	168	236	0.210443	1.04354	0.184067	0.709672	0.0040747	0.0229979	0.040182	9.96709	31237	17.179	776.234	1.50533	1.03594	569
138	Weihai	2016	0.842874	1.03058	8	1	0	425	215	210	0.281119	1.03819	0.0832696	0.473796	0.00439994	0.0333855	0.367451	10.5411	60445	23.7239	514.001	1.50684	3.77986	256
139	Rizhao City	2016	0.822378	1.03027	9	0	1	111	25	86	0.232021	0.943292	0.224634	0.840279	0.0024278	0.009715	0.457716	11.3775	32999.2	13.1912	665.688	2.35945	1.23134	300
140	Linyi City	2016	0.829093	0.976768	8	1	0	320	96	224	0.238597	1.11248	0.0210235	0.452006	0.00351288	0.00663874	0.14226	14.2628	20534.5	15.6255	1163.91	2.29555	1.26278	1141
141	Dezhou City	2016	0.664994	1.0409	8	0	1	311	102	209	0.347968	0.879181	0.152969	0.571664	0.00487713	0.00985042	0.0717801	11.2827	26912.9	23.4194	708.167	1.53314	1.79998	593
142	Liaocheng City	2016	0.942127	0.967287	8	1	0	487	89	398	0.494265	0.782134	0.137648	0.318706	0.00229245	0.00717504	0.130345	12.4131	25202.5	19.136	730.994	1.78896	0.371641	633
143	Binzhou City	2016	0.828219	0.896101	7.5	0	1	347	138	209	0.549241	0.958495	0.166224	0.663867	0.00486618	0.0136651	0.234261	12.9768	33733.7	14.5648	331.492	2.03585	1.95283	392
144	Heze City	2016	0.746913	0.875662	8.5	1	1	387	115	272	0.434151	0.736688	0.199153	0.283569	0.000993871	0.0049869	0.136719	16.7329	15825.1	9.28571	1021.67	1.88645	0.693622	1015
145	Zhengzhou City	2016	1.32047	1.40057	9	1	0	2298	1024	1274	0.0403217	1.09596	0.457701	0.223935	0.00336808	0.107537	0.45048	16.287	43630.3	14.4774	3504.95	4.24245	1.64348	827
146	kaifeng city	2016	1.29054	1.72514	9	0	1	107	34	73	0.689973	1.05835	0.421795	0.936455	0.002859	0.0163132	0.0156995	16.8524	20031.8	10.2176	1065.16	1.61127	1.05184	559
147	Luoyang City	2016	1.25951	1.11599	9	1	0	496	217	279	0.176979	1.00192	0.492677	0.379391	0.00389723	0.018294	0.0329769	13.5314	29260.1	12.1659	2332.2	2.09268	1.80508	737
148	Pingdingshan City	2016	0.921291	1.1918	7	1	1	148	55	93	0.375411	0.841762	0.0759255	0.775436	0.00469412	0.010196	0.0166281	15.1035	19040.6	11.5586	2505.64	2.11872	1.10302	568
149	Anyang City	2016	1.22542	1.2033	7.5	0	1	161	54	107	0.394043	0.871656	0.0602107	0.64432	0.00344658	0.0125093	0.0364542	14.3722	20542.3	9.23729	2209.74	1.65398	1.43659	626
150	Hebi City	2016	1.0055	1.10039	8.5	1	1	34	7	27	0.338381	0.410367	0.070131	1.01632	0.00300509	0.00813706	0.0199582	15.0041	24866.7	11.6923	957.29	1.46574	1.0975	170
151	Xinxiang City	2016	1.53237	1.19621	8.5	0	1	371	141	230	0.418608	0.810129	0.30114	0.246455	0.00466589	0.023361	0.0301927	15.0307	19609.6	10.7383	2482.6	1.6913	1.56983	646
152	Jiaozuo City	2016	1.16598	1.14905	8.5	1	1	227	88	139	0.208038	0.579116	0.0107753	0.824272	0.00456684	0.0197869	0.0618234	10.3968	30698.5	12.7677	1712.8	1.29678	1.45652	374
153	Puyang City	2016	1.30157	1.76614	9	1	1	101	24	77	0.544141	0.622169	0.0328934	0.750214	0.00314822	0.00258938	0.0372999	15.289	20778.8	11.3333	2737.64	1.36177	1.03811	433
154	Xuchang City	2016	0.669779	0.73578	8	1	0	569	342	227	0.443281	0.583985	0.202183	0.0823015	0.00525046	0.0075802	0.0493633	11.1477	28280.8	5.11194	1219.29	1.45588	1.0693	510
155	Luohe City	2016	1.70978	1.71993	8	1	0	44	10	34	0.659567	0.434964	0.0860159	0.861696	0.00362214	0.0114361	0.0457996	16.5765	21338.5	7.28889	1323.53	1.54657	0.653266	269
156	Sanmenxia City	2016	0.818002	0.788596	8	1	0	72	25	47	0.255724	0.605417	0.385826	0.137545	0.00522876	0.00612882	0.054757	14.09	30548.6	9.07812	332.122	1.39106	1.11169	229
157	Nanyang City	2016	1.39621	1.42134	8.5	1	1	251	80	171	0.438797	0.905251	0.255949	0.451484	0.00526118	0.00673121	0.0346101	17.6176	16085	11.8889	885.246	1.71422	1.28858	1195
158	Shangqiu City	2016	1.27528	1.09313	8.5	0	1	97	23	74	0.92177	0.945678	0.031342	0.839343	0.00429482	0.00932579	0.00965424	21.2368	14177.2	5.20109	1084.27	1.79763	0.459907	977
159	Xinyang City	2016	1.67148	1.47327	9	1	1	80	19	61	0.9028	0.974968	0.1053	0.69492	0.00465797	0.00756256	0.0156804	19.8678	16460	5.76129	430.078	2.02916	0.53383	908
160	Zhoukou City	2016	1.60486	1.52718	8.5	0	1	63	23	40	0.565515	0.736453	0.0150531	0.478634	0.00302304	0.00335989	0.0230353	21.0047	13321.4	12.8906	1921.92	1.48999	0.54671	1259
161	Zhumadian City	2016	1.40843	1.40946	8.9	0	1	75	16	59	0.540302	1.0158	0.186813	0.805062	0.0038835	0.00253309	0.0154191	20.9845	14681.9	13.7791	630.037	1.90266	1.01669	949
162	Wuhan City	2016	2.54418	1.44367	9	1	1	3620	1922	1698	0.0710786	1.20419	0.966236	3.8341	0.00628594	0.113761	0.131802	12.7989	53917.2	19.6023	2980.44	3.45676	5.6682	834
163	Shiyan City	2016	0.835866	1.54334	9	1	0	113	57	56	0.194315	0.842315	0.187552	0.969204	0.00566367	0.0150836	0.0240494	22.5686	20355.4	7.73109	235.504	2.21544	1.05327	348
164	Yichang City	2016	1.09662	1.07566	10	1	0	663	294	369	0.267013	0.559497	0.0697031	0.517144	0.00319574	0.0147503	0.0478769	14.3413	43522.1	16.0315	299.953	1.47827	2.57317	394
165	Xiangyang City	2016	0.961773	1.00223	10	1	0	398	222	176	0.146884	0.594585	0.279749	0.960877	0.00336927	0.00845337	0.034807	17.316	31761	9.56195	615.636	1.31666	3.23472	594
166	Ezhou City	2016	1.21173	1.12532	9	1	1	96	69	27	0.47078	0.61208	0.122252	1.42573	0.00485031	0.0156721	0.0402346	12.5575	36269	4.63063	696.361	1.21959	2.99253	111
167	Jingmen City	2016	1.03999	1.13304	10	1	1	165	83	82	0.182584	0.656521	0.192095	0.361674	0.00435624	0.00422467	0.0463782	16.2235	25379.6	15.8333	250.941	1.66495	2.3565	300
168	Xiaogan City	2016	0.645871	1.00629	9	0	0	147	71	76	0.359897	0.71232	0.0682771	1.01493	0.0045073	0.00835564	0.0473099	22.5231	15592.4	13.2083	941.176	1.96755	2.69117	523
169	Jingzhou City	2016	1.33187	1.2988	9	1	0	135	43	92	0.268473	0.825088	0.156637	0.623425	0.00307692	0.0142084	0.0433139	22.2791	14658.4	9.40367	691.624	2.15969	2.2701	646
170	Huanggang City	2016	0.756898	1.29898	9	1	0	99	44	55	0.286084	1.03484	0.0682224	0.968532	0.00473789	0.00541995	0.0272054	26.2165	13240.2	28.4571	966.851	2.22551	1.72612	747
171	Xianning City	2016	1.19117	1.19731	9	1	1	83	42	41	0.633983	0.74979	0.132101	1.04826	0.0100247	0.0134868	0.0257795	19.5139	21295.7	9.35484	412.508	1.74003	1.72988	304
172	suizhou city	2016	1.39035	1.54224	9	0	1	48	8	40	0.472494	0.785928	0.0778783	0.719039	0.0025652	0.002425	0.109201	17.217	18767.9	9.50943	392.302	1.9121	1.27413	252
173	Changsha City	2016	1.77796	1.67116	9.5	1	1	2728	1649	1079	0.12258	0.991084	0.243192	1.1066	0.00328353	0.084773	0.0776651	11.1301	61066.8	14.3476	1718.18	3.12855	2.36321	696
174	Zhuzhou City	2016	3.14313	2.01194	9	1	1	573	305	268	0.279963	0.738014	0.297497	1.9426	0.00324951	0.0232777	0.0469483	16.2844	30543.2	20.5288	1179.14	1.56179	1.63066	404
175	Xiangtan City	2016	0.863213	1.00592	10.5	1	0	272	118	154	0.166485	0.757889	0.0072988	0.752525	0.0035487	0.0447517	0.0764951	14.6019	32444.8	17.0341	1337.39	1.82861	1.22086	290
176	Hengyang City	2016	1.09955	1.09766	9	1	0	211	100	111	0.569186	1.04455	0.0776955	0.0505557	0.00197984	0.0148507	0.0622251	18.907	19197.4	22.92	1434.72	1.59523	0.397427	799
177	Shaoyang City	2016	1.30511	1.16173	10	0	1	65	19	46	0.522995	1.21334	0.138835	1.60099	0.00440286	0.00351904	0.0566502	31.371	10325.4	17.8571	1605.5	2.28728	0.451509	830
178	Yueyang City	2016	1.96842	1.15398	9	0	0	140	54	86	0.1622	0.875264	0.51453	1.39064	0.00390943	0.00791086	0.0294437	13.9001	26976.8	9.15455	778.485	1.02697	1.26803	571
179	Changde City	2016	1.2167	1.05748	9	1	1	145	68	77	0.496322	1.04464	0.640794	0.994058	0.00178049	0.00767938	0.0164922	15.6762	24866.6	6.48227	557.974	1.35298	0.502411	611
180	Zhangjiajie City	2016	1.80375	2.07332	9.5	1	0	26	15	11	0.241633	3.16996	0.828644	1.08943	0.00270701	0.0125327	0.0107734	29.2857	15891.3	7.56604	204.318	2.23273	0.335925	171
181	Yiyang City	2016	1.00638	1.3605	9.5	1	0	120	38	82	0.618699	1.05634	0.257135	0.266092	0.0047759	0.00710723	0.0284266	20.7872	16615.5	6.05109	740.14	1.59609	0.712651	484
182	Chenzhou City	2016	0.355042	1.2113	9	1	1	163	103	60	0.279437	0.732424	0.0881893	0.388557	0.00438322	0.00490393	0.0817239	18.3323	22971.5	13.4487	347.284	1.56724	1.21987	535
183	Yongzhou City	2016	1.52742	1.11191	9	1	0	193	168	25	0.502855	1.27189	0.0911199	0.874136	0.00316256	0.00429783	0.0433688	25.4965	14141.8	8.99153	370.953	1.83805	0.59936	645
184	Huaihua City	2016	1.39605	1.25077	9	1	0	71	24	47	0.439723	1.24143	0.16045	0.295654	0.00497925	0.00558356	0.00302668	26.7521	14029.1	12.7692	539.419	1.90844	0.514816	523
185	Loudi City	2016	0.689542	0.810499	8	1	0	76	20	56	0.373224	0.765473	0.266984	0.876195	0.00221126	0.00634172	0.0423813	19.1113	17740.2	7.63265	1142.19	1.66797	0.323898	453
186	Guangzhou City	2016	2.2157	1.26168	8	0	1	5704	2957	2747	0.0310492	2.35724	0.877116	6.28603	0.00332942	0.121527	0.436938	9.94374	78129.7	13.2471	1170.3	3.82776	5.81118	870
187	Shaoguan City	2016	0.773441	1.01836	8	0	1	95	34	61	0.343785	1.35371	1.1448	1.92097	0.00360946	0.0116898	0.128038	21.9977	22782.8	8.59783	320.446	2.00445	1.80551	334
188	Shenzhen	2016	1.0024	0.99576	8	1	0	8852	4486	4366	0.0736165	1.50464	0.428584	1.4305	0.00352498	0.0238657	1.34959	21.6033	92154.6	30.961	1927.89	4.85968	9.58252	385
189	Zhuhai city	2016	1.1125	1.10948	8.5	1	1	1015	443	572	0.0291218	1.02144	1.01332	2.0905	0.00472035	0.116197	1.23657	18.7371	74063.4	53.2435	663.972	4.31406	8.44664	115
190	Shan Tou	2016	0.901937	1.09233	8.5	1	1	126	35	91	0.156469	0.877846	0.115917	0.443619	0.00262089	0.00193506	0.270244	14.2117	20582	4.56884	2647.48	2.12838	1.97388	559
191	Foshan City	2016	2.48443	2.02888	8	1	1	2272	1193	1079	0.106427	0.648834	0.314639	1.01524	0.00430395	0.0124985	0.478667	8.06318	63794.4	13.2736	1053.19	2.46874	5.02347	400
192	Jiangmen	2016	1.12832	1.03087	9	1	0	545	231	314	0.29214	0.937579	0.928209	1.57408	0.00195918	0.0101662	0.521668	12.1223	29380.7	13.6972	795.073	2.57862	3.22763	394
193	Zhangjiang City	2016	1.00989	1.2648	10	0	1	136	28	108	0.224314	1.11664	0.494341	0.328842	0.00388963	0.0130398	0.117799	14.7462	19603.3	7.95152	967.742	1.72718	1.21284	835
194	Maoming City	2016	0.5493	1.67502	8.5	1	1	117	49	68	0.240331	1.07895	0.777356	0.143432	0.00278759	0.00474343	0.0395078	13.2637	23786.3	2.42568	1089.84	1.22227	0.448861	799
195	Zhaoqing	2016	0.575144	0.893423	8.5	0	1	179	70	109	0.520046	0.767932	0.660515	0.903741	0.00260454	0.0194946	0.221308	11.9075	28171.9	10.777	480.636	1.58649	1.7018	444
196	Huizhou	2016	1.07376	1.16958	9	1	0	1000	596	404	0.193129	0.763603	0.175816	0.253678	0.00487617	0.0102533	0.892331	14.9194	39416.3	18.2133	556.174	2.25659	4.28605	364
197	Meizhou City	2016	0.239794	1.00473	9	1	1	65	16	49	0.697328	1.27195	0.867816	1.20372	0.00425213	0.00469583	0.146609	36.7281	13228.9	6.70142	318.346	2.52722	0.922435	551
198	Shanwei City	2016	1.40774	1.26987	9.5	1	1	15	9	6	0.43817	0.895281	0.372956	0.890693	0.00337487	0.00162044	0.257336	24.9712	15055.9	5.40385	1235.15	1.31496	1.78134	362
199	Heyuan City	2016	0.908508	1.13461	8.5	1	0	137	33	104	0.311096	1.03858	0.209081	0.549618	0.00284128	0.00323995	0.290414	32.7082	16076.5	15.4688	883.978	2.25581	1.84155	373
200	Yangjiang City	2016	0.759719	1.07773	8.5	1	1	16	7	9	0.267818	1.01927	0.740627	2.14038	0.00267905	0.00333919	0.108833	15.2913	27760.7	8.47934	487.314	1.53289	1.00492	296
201	Qingyuan City	2016	0.781952	2.26687	8	0	1	130	26	104	0.463087	1.30958	0.758517	1.50752	0.00555456	0.00292222	0.210051	21.8899	19891.8	7.19718	389.041	2.19291	1.64408	432
202	Dongguan city	2016	0.125125	1.15359	8	0	1	2486	1041	1445	0.325716	1.14393	1.22146	0.155509	0.00305623	0.0560214	1.67202	8.77735	45513.9	69.9254	817.073	2.57787	4.66173	201
203	Zhongshan City	2016	0.274648	1.39051	8	1	1	976	416	560	0.1722	0.868818	2.34884	1.47541	0.00432	0.0302242	0.698302	11.4556	54755.7	6.65839	902.466	2.62213	7.59965	161
204	Chaozhou City	2016	0.990238	1.20249	10.5	1	0	78	26	52	0.261524	0.802798	1.55383	1.45951	0.00265202	0.00631788	0.204682	15.0176	20343.1	4.45509	1181.05	1.60941	1.34788	274
205	Jieyang City	2016	0.386395	1.27387	9	1	1	47	11	36	0.196086	0.625875	0.369712	0.649603	0.00410448	0.00171363	0.23197	13.3012	18180.3	3.01914	1996.18	1.49966	1.26387	697
206	Yunfu City	2016	0.401375	0.710801	10	1	0	48	6	42	0.686461	0.929435	0.52572	0.257059	0.00366251	0.00300664	0.164087	21.1903	17340.9	4.08824	345.704	2.14783	1.74801	301
207	NanNing City	2016	1.01156	1.48138	8	1	0	1235	915	320	0.146628	1.31854	0.909338	1.38069	0.00264317	0.0532621	0.112393	15.85	26707.8	12.5216	371.971	4.94839	0.879878	752
208	Wuzhou City	2016	0.63271	1.21182	8	1	0	70	50	20	0.4525	0.532344	0.0539677	0.690287	0.00362034	0.00549885	0.0345012	19.3923	19792.6	13.6835	440.602	1.50286	0.449679	347
209	Yulin City	2016	1.35752	1.3891	10	1	0	139	114	25	0.164179	0.536402	0.120285	0.0463212	0.00386901	0.00715892	0.265053	17.6098	17304.4	8.51333	309.981	1.36237	0.943175	409
210	Yulin City	2016	1.16343	1.09217	8	0	1	137	99	38	0.260713	0.918224	0.20593	0.123067	0.00508293	0.00251325	0.01717	20.4366	13733.6	9.9	879.297	1.70615	0.702788	717
211	Haikou	2016	0.838297	1.12261	8	1	0	220	104	116	0.0115047	4.11147	0.21835	0.571883	0.00348059	0.0793497	0.205182	15.9263	28752	9.2994	724.826	7.17942	1.40599	167
212	Sanya City	2016	1.39376	3.24487	7	0	1	11	5	6	0.168483	3.32779	0.27524	1.38448	0.00324475	0.0836948	0.0783513	26.4461	32304.5	8.89655	301.926	5.38463	3.31313	58
213	Chongqing	2016	0.765778	0.953815	10	0	1	3325	1504	1821	0.175584	1.08109	0.291767	3.64008	0.00553297	0.0215942	0.233385	22.5574	24435.6	7.25847	529.331	3.1567	1.28994	3392
214	Chengdu City	2016	1.73085	1.27835	7	1	1	6019	3749	2270	0.0665926	1.2354	0.43381	0.805553	0.00145815	0.0565828	0.22369	13.1131	37195.5	12.3902	2053.49	4.63779	2.8952	1399
215	Zigong City	2016	1.38623	1.50314	8	1	0	141	51	90	0.365817	0.546229	1.06961	0.296718	0.002559	0.0105991	0.0211633	14.5438	21498.1	11.2867	5397.49	1.80825	1.03936	327
216	Panzhihua City	2016	0.713051	0.99872	8	1	0	152	88	64	0.0914661	0.370496	0.856197	1.54865	0.00192073	0.0226378	0.0137424	12.0266	39738.2	12.9552	743.31	1.65294	1.16625	111
217	Luzhou City	2016	0.794346	0.998539	9	1	0	139	45	94	0.371005	0.488832	0.427735	0.125104	0.000917011	0.00920177	0.0141081	22.7522	16672.7	10.1126	314.112	2.33541	1.12348	508
218	Deyang City	2016	0.750397	1.13635	8.5	0	1	446	214	232	0.492295	0.619815	0.284475	0.718966	0.00184131	0.0226556	0.0667651	12.9609	24085.8	10.3	2330.25	1.99592	0.92126	392
219	Mianyang City	2016	1.08086	1.42275	8	1	0	528	286	242	0.577233	0.769536	0.419797	0.636896	0.00283328	0.0236734	0.0641967	18.3041	18463.4	10.3657	254.453	2.64919	1.50289	545
220	Guangyuan City	2016	1.1576	1.0725	8	1	0	38	10	28	0.662652	0.800773	0.3602	1.4737	0.00451613	0.00429902	0.00224239	34.924	12117.5	7.12903	382.013	2.93092	0.495354	305
221	Suining City	2016	1.20652	0.313818	10	1	0	70	32	38	0.43717	0.612326	0.104322	0.718482	0.00315562	0.00365635	0.0270243	19.8318	14796.5	13.7829	496.265	2.17855	0.496614	378
222	Neijiang City	2016	0.753542	0.931252	8	1	0	46	16	30	0.509624	0.474016	0.204184	0.266391	0.00256178	0.00694738	0.00677348	15.4298	16754.9	3.83688	970.626	1.61717	0.565755	420
223	Leshan	2016	0.92627	1.00756	8	1	0	163	56	107	0.220104	0.64695	0.194463	0.308344	0.00782304	0.0117758	0.0418801	18.2737	20835.5	7.47863	562.65	2.25795	0.486704	355
224	Nanchong City	2016	0.3164	0.989513	7.6	1	0	43	16	27	0.821595	0.704299	0.166426	0.877765	0.00256968	0.0099004	0.00647176	25.8675	12503.7	8.72308	463.183	2.7413	0.361443	741
225	Meishan City	2016	0.531227	0.673132	10	0	0	86	34	52	0.48334	0.61477	0.129889	1.1643	0.00462178	0.00680314	0.0123734	19.3344	17992.2	7.16393	1084.54	2.16387	0.348596	350
226	Yibin City	2016	0.4444	0.987746	8	1	0	118	44	74	0.350651	0.566509	0.500715	0.491383	0.00458716	0.00461996	0.0374155	20.492	17754.4	7.48438	664.85	2.14529	0.828622	556
227	Guang'an City	2016	0.618548	0.94384	9	1	0	75	46	29	0.632646	0.630906	0.0421539	2.29038	0.00215135	0.00196253	0.0313153	22.5877	16012.1	5.74016	834.964	2.15006	0.332751	467
228	Dazhou City	2016	0.288588	1.00108	7.5	0	0	44	12	32	0.5744	0.891215	0.371883	0.0946673	0.00225819	0.00345716	0.0073364	24.8165	12527.9	2.12155	405.233	2.55867	0.465032	684
229	Ya'an city	2016	0.907961	1.05367	8	1	0	53	15	38	0.471943	0.609436	0.0974775	0.668363	0.00282192	0.0311103	0.00565779	27.7907	17077.8	5.80645	1076.74	2.87883	0.621775	155
230	Bazhong City	2016	0.874958	0.868089	8.5	1	0	31	19	12	0.391163	0.790862	0.427366	1.58557	0.00223868	0.000970133	0.0148185	49.0563	7933.53	2.83824	242.188	3.09973	0.329279	375
231	Ziyang City	2016	0.802619	0.792657	8.8	1	0	46	24	22	0.549216	0.54086	0.856661	2.01187	0.00242534	0.00185183	0.00926812	19.9657	18031.3	5.86364	832.823	1.74278	0.496165	355
232	Guiyang City	2016	0.873759	0.829132	11	1	1	666	305	361	0.130351	1.47824	0.811819	0.368535	0.00450341	0.100848	0.0826264	16.6343	30162.2	10.7878	964.653	6.04285	3.28638	401
233	Liupanshui City	2016	1.32982	0.943738	12	1	0	56	19	37	0.342586	0.800358	0.0575671	0.871422	0.00404391	0.00400971	0.0136107	21.8083	20172.1	9.19149	5246.25	1.6315	1.72058	340
234	Zunyi City	2016	0.342098	1.07499	13	1	1	166	81	85	0.569477	0.912935	0.408443	0.609088	0.00458177	0.0107899	0.0149737	21.7438	17227.6	4.33333	143.118	2.73332	1.17308	802
235	Anshun City	2016	0.907766	1.42146	14	1	1	48	25	23	0.416412	1.542	0.229716	1.10801	0.00534063	0.00522767	0.0163484	31.7371	13447.7	6.79845	810.211	2.5363	0.874259	300
236	Kunming City	2016	0.697137	0.86717	8.5	1	1	1288	634	654	0.0919084	1.46931	0.734118	0.366716	0.00235849	0.0831186	0.102147	16.0091	31054.8	21.5284	570.94	6.09979	2.20187	560
237	Qujing City	2016	0.352771	0.967777	8.5	1	0	119	29	90	0.537401	0.632246	0.0278155	0.76942	0.00380175	0.00417136	0.0235741	22.5421	14166.2	16.027	1815.84	1.86338	0.64139	653
238	Yuxi City	2016	0.28057	0.81713	9	0	1	98	34	64	0.197521	0.717266	0.0193597	0.0036212	0.0054923	0.00722903	0.102226	17.7876	26811.1	4.41667	396.358	1.84405	1.32979	217
239	Baoshan City	2016	0.236216	0.892115	11	1	0	8	1	7	0.494741	1.15907	0.0426499	0.824426	0.00315884	0.00494981	0.0288047	34.6682	11468.1	5.87097	143.684	2.5843	0.447493	261
240	Zhaotong City	2016	0.338338	1.12074	8.5	1	0	14	6	8	0.620419	0.913002	0.333261	0.262122	0.00267756	0.00184834	0.000549237	53.5657	6796.07	4.61538	429.958	2.67028	0.198043	609
241	Lijiang City	2016	0.529579	1.16718	10	1	0	16	5	11	0.537439	1.17682	0.0160322	0.949093	0.00276074	0.0204713	0.0148184	48.5216	11673.4	11.5625	717.666	3.34392	0.701595	122
242	Pu'er City	2016	0.408231	1.11895	9	0	1	42	17	25	0.822878	1.12518	0.0373554	0.589776	0.00378744	0.00424502	0.0801923	43.2951	10496.6	9.3913	39.0911	2.60941	0.571385	251
243	Lincang City	2016	0.304634	1.08026	11	1	0	12	5	7	0.219606	1.13223	0.796111	0.336992	0.00394397	0.00301899	0.232046	38.7407	10603.6	7.96875	89.9492	1.85186	0.254838	237
244	Xi'an City	2016	2.7527	1.91963	8	1	0	2768	1409	1359	0.0945073	1.74174	0.227118	0.750431	0.00326751	0.100796	0.292456	15.0631	34282.7	12.7027	2614.3	5.49075	2.9154	825
245	Tongchuan City	2016	0.846347	1.01355	9	0	1	4	0	4	0.235477	0.778805	0.0606887	1.65209	0.00491942	0.00543095	0.00687693	31.0876	17681.6	5.45946	204.138	2.04579	0.735306	84
246	Baoji City	2016	1.16411	1.0936	10	0	1	153	49	104	0.217843	0.434892	0.484934	0.249939	0.00428266	0.00835833	0.0329239	14.6489	24628.3	9.53521	2689.39	1.83588	1.21514	384
247	Xianyang City	2016	1.26588	1.18099	9	0	1	167	88	79	0.459654	0.476955	0.467584	0.27163	0.00377155	0.0247704	0.0127923	14.1748	23068.8	14.7766	743.671	1.52999	0.595043	530
248	Weinan City	2016	0.781157	0.972105	9	0	1	94	54	40	0.274605	0.844449	0.298999	0.840528	0.00547027	0.00292639	0.00814647	23.6804	13328.8	16.9479	271.263	2.08041	0.78443	557
249	Yan'an City	2016	0.493704	1.0204	6	0	1	44	14	30	0.249855	0.681064	0.450562	0.211291	0.00312038	0.00976624	0.0013508	30.2281	23205.2	2.91667	863.309	2.19494	0.753826	237
250	Hanzhong City	2016	0.899199	0.994312	10	0	1	110	33	77	0.53332	0.920794	0.249909	0.164292	0.00504311	0.0109427	0.00607406	24.2261	16141.3	5.66667	83.8605	2.1036	0.617761	384
251	Yulin City	2016	1.03044	1.05503	6.5	0	1	82	25	57	0.153453	0.553209	0.686694	2.49336	0.00527325	0.00454948	0.00349207	16.9896	39282.6	19.7414	159.078	1.80645	1.19979	382
252	Ankang City	2016	1.01461	1.17467	10.5	1	0	10	2	8	0.561904	0.648214	0.214499	2.59679	0.00665157	0.00690822	0.0024017	29.3999	15263.5	5.33663	377.994	2.13488	0.50129	304
253	Shangluo City	2016	1.06265	1.22173	10	0	1	77	21	56	0.313206	0.620839	0.199712	0.784167	0.00676285	0.00716087	0.020624	27.5962	14208.5	2.40351	209.58	1.80753	0.413618	253
254	Lan'Zhou City	2016	1.03962	1.15335	8	0	0	527	236	291	0.0737898	1.78962	0.630963	0.225576	0.00341686	0.131124	0.122359	18.7331	30793.8	10.5825	701.874	7.51896	1.0646	324
255	Jiayuguan City	2016	0.498352	0.774556	8	0	1	23	5	18	0.114487	1.46974	0.111653	1.11273	0.00321612	0.0139	0.115037	15.8244	31515.2	20.1905	69.5595	5.35453	0.317596	21
256	JinChang City	2016	0.743685	1.03677	6	1	1	58	19	39	0.0954691	0.796647	0.331323	0.600293	0.00553838	0.00721304	0.369764	27.6503	22238.4	23.0476	60.3795	3.29179	0.256694	46
257	Baiyin City	2016	1.22967	1.09143	7.5	1	0	74	29	45	0.230884	1.13481	0.615174	0.155636	0.00669892	0.00202088	0.0678289	36.3517	12986.7	12.58	85.3534	2.86207	0.543016	182
258	Tianshui City	2016	1.16419	1.11654	8	1	0	38	20	18	0.230549	1.58004	0.251613	0.616513	0.0023898	0.0117542	0.0541087	42.5961	8955.33	4.86364	259.791	3.22501	0.42801	371
259	Wuwei City	2016	0.289925	1.3633	9	1	0	58	13	45	0.399046	1.07004	0.226518	1.14997	0.00437892	0.00867016	0.00461896	38.1034	12776.9	5.60577	245.283	3.45711	16.5601	191
260	Zhangye City	2016	0.901691	1.41569	8	1	0	46	21	25	0.129696	1.70153	0.272105	0.286307	0.00522042	0.0149908	0.00382454	36.3785	16466.2	9.82353	263.43	2.82625	0.585043	131
261	Pingliang City	2016	1.27858	1.64704	7.5	1	0	11	1	10	0.759046	1.90278	0.399694	0.959555	0.00426881	0.00242308	0.00613286	47.0732	8797.36	12.8654	153.574	3.34424	0.283401	234
262	Jiuquan City	2016	0.685163	1.00873	7.5	1	0	54	14	40	0.0849972	1.42669	0.569918	0.495909	0.00193827	0.00756161	0.00832534	22.0851	26021.3	14.3659	411.647	2.85742	0.583136	112
263	Qingyang City	2016	0.49161	1.07807	8.5	1	0	27	18	9	0.502869	0.779116	0.503523	0.922339	0.00334093	0.00634185	0.00667227	36.0024	13450.1	8.23077	106.967	2.54253	0.42024	270
264	Dingxi City	2016	0.721781	3.00972	8	1	0	7	2	5	0.604123	2.34445	0.422994	0.934828	0.00183802	0.00167836	0.00597082	60.5604	5982.97	5.74468	100.363	4.32272	0.418002	303
265	Longnan City	2016	0.921398	1.18584	8	1	1	5	1	4	0.0737407	2.62865	0.474004	0.875027	0.00300665	0.00212951	0.0050852	61.3273	6945.41	1.36667	120.519	3.94558	0.294899	288
266	Xining City	2016	0.833689	1.0492	9.5	0	1	192	103	89	0.0581261	1.02976	0.682627	0.304646	0.0040219	0.0352039	0.0681936	23.0582	25918.7	10.7604	267.409	6.72141	0.521151	203
267	Yinchuan City	2016	1.06429	1.68673	8	1	0	270	94	176	0.0409277	0.888323	0.0517376	0.986654	0.00324212	0.0617743	0.101283	20.4655	38070.5	22.4336	499.558	4.58672	1.49524	184
268	Shizuishan City	2016	1.14235	1.04422	7	0	1	55	15	40	0.158423	0.506667	0.117511	0.967659	0.00198675	0.0537565	0.0439544	17.0904	33249.1	35.9545	397.471	1.88339	0.788747	75
269	Wuzhong City	2016	1.08022	1.04648	8	0	1	41	11	30	0.242219	0.545214	0.355109	1.12539	0.0048627	0.0114813	0.0106669	43.8005	16419.1	12.7073	91.3344	2.54297	0.526768	142
270	Guyuan City	2016	1.05066	1.71354	8	0	1	16	8	8	0.401902	2.12005	0.390334	0.332706	0.00490196	0.00241901	0.000949528	91.5507	10105.9	17.1739	66.8896	3.00265	0.245008	150
271	Zhongwei City	2016	0.793328	0.78495	8	0	1	69	26	43	0.267786	0.92222	0.265746	0.0723222	0.00440294	0.00436333	0.0718506	42.1559	15143	10.3171	59.6195	2.58623	0.897646	121
272	Urumqi	2016	0.78796	0.770471	10.5	1	0	509	200	309	0.00450926	2.45267	0.991637	1.67583	0.00484262	0.0648683	0.132431	16.9812	35262.7	12.771	338.72	5.16223	2.26725	268
273	Karamay	2016	0.860779	0.985133	7	1	1	69	21	48	0.0195271	0.425449	0.477496	0.123665	0.00375417	0.02816	0.0140965	16.0328	69302.4	37.3667	39.4314	2.69589	1.41015	30
1	Beijing	2017	2.20252	1.1133	6.5	0	1	19647	12468	7179	0.000787917	4.23777	2.82766	0.813742	0.00296993	0.043626	0.782579	24.7799	71337.6	7.61369	828.355	7.18669	5.30419	1359
2	Tianjin City	2017	1.42679	1.19165	8	1	0	6755	2635	4120	0.00669414	1.42037	0.952878	1.96683	0.00348095	0.0490161	0.021029	18.0249	51132	14.04	881.094	3.22651	3.53444	1050
3	Shijiazhuang City	2017	1.48581	1.36469	7.5	0	1	1146	411	735	0.20711	1.23093	0.406338	2.33282	0.00464474	0.0473479	0.139582	14.4224	28942.3	13.6403	1858.29	3.33946	1.24714	973
4	Tangshan City	2017	1.17507	0.959495	6	1	0	662	236	426	0.121371	0.669689	0.119245	0.0902612	0.00381225	0.0163294	0.103168	10.2389	44129.6	10.009	709.13	2.13797	1.07314	755
5	Qinhuangdao City	2017	0.893359	1.24118	8	1	1	301	143	158	0.472984	1.55843	0.896709	0.803135	0.00483691	0.051649	0.22541	18.0323	32918.3	15.4306	675.422	3.0226	1.1576	298
6	Handan	2017	1.0052	1.20902	7	0	1	325	96	229	0.340419	0.933733	0.847546	0.912331	0.00349987	0.0057373	0.0439411	17.2569	18673.9	10.9077	1421.07	2.63478	0.923626	1051
7	Xingtai city	2017	1.03295	1.28605	7.5	0	1	234	40	194	0.512074	0.992242	0.0580331	0.836165	0.0038583	0.00659949	0.0686876	22.0909	14679.4	17.0674	71.5837	2.90397	0.59263	790
8	Baoding City	2017	1.53873	1.51491	8	1	0	819	303	516	0.507397	0.93965	0.34693	0.162011	0.00559313	0.0143301	0.0935536	24.077	15932.4	11.5	1107.21	3.0639	0.674098	1199
9	Zhangjiakou City	2017	6.96875	8.00816	8	1	0	169	59	110	0.577402	1.35545	0.103925	1.24907	0.0066778	0.0116062	0.0223543	32.5407	17695	9.09827	395.609	4.10849	0.440585	465
10	Chengde City	2017	1.00037	0.998978	7	1	0	129	38	91	0.442616	1.01901	0.0698474	0.752033	0.00536633	0.0118113	0.0204513	23.4942	21456.7	14.4	478.851	3.01726	0.634111	380
11	Cangzhou City	2017	0.684675	1.39096	8.5	1	0	348	62	286	0.200298	0.988245	0.615483	0.949946	0.00485673	0.00778715	0.0678569	15.763	25050.4	19.1754	3114.75	2.04187	0.836778	778
12	Langfang City	2017	1.45745	1.31365	8	1	0	422	136	286	-0.761486	1.32534	0.126666	0.84342	0.00680272	0.0259129	0.128566	19.7199	32329.3	11.7011	2979.45	4.14235	1.14707	474
13	Hengshui City	2017	2.28809	2.01188	8	1	0	228	71	157	0.440803	0.983682	0.248008	0.850739	0.00587268	0.00498744	0.130056	22.5444	17447.1	10.2474	625	2.96065	1.04533	454
14	Taiyuan City	2017	1.34156	1.34928	8	0	1	950	410	540	0.0442291	1.69693	0.753668	0.219928	0.0058548	0.119288	0.270611	14.6595	42172.3	18.3706	1906.67	6.78898	3.86796	369
15	Datong City	2017	1.13882	1.03922	5	0	0	102	25	77	0.158447	1.58996	0.197919	1.77801	0.00560652	0.00859654	0.021973	26.9324	18033.2	14.478	764.423	3.51376	0.676241	318
16	Yangquan City	2017	1.11857	1.1497	5	1	0	62	26	36	0.0754285	1.07318	0.135691	0.681707	0.00308141	0.0114144	0.0123985	16.899	25986	9.22857	1070.34	3.5173	0.856905	132
17	Changzhi City	2017	0.889967	0.940516	5.5	1	1	99	23	76	0.0610226	0.813806	0.872632	0.2971	0.00406599	0.0107101	0.00354436	19.9403	22797.2	10.6757	2151.16	2.52276	0.713299	338
18	Jincheng City	2017	0.942802	1.18872	5.5	0	1	83	28	55	0.117032	0.808829	0.143843	0.849378	0.00222253	0.00260362	0.040671	17.1072	27778.8	15.4872	2727.27	2.8386	0.745857	221
19	Shuozhou City	2017	1.06879	1.19215	5.5	1	0	38	13	25	0.101439	1.32884	0.640769	1.11763	0.00411088	0.00641585	0.00547875	15.832	30159.2	11.5441	165.571	2.04336	0.573448	164
20	Jinzhong City	2017	1.26809	1.18407	6	1	0	119	44	75	0.211212	1.00267	0.951753	0.826404	0.00312883	0.0550512	0.0505442	22.6705	20359.4	20.3465	591.806	3.22736	0.880852	332
21	Yuncheng City	2017	1.18101	1.243	6	1	0	139	62	77	0.438974	1.30511	0.0970759	0.764331	0.00325184	0.0107879	0.00371061	22.9854	13832.8	12.1739	572.614	2.31918	0.687363	513
22	Xinzhou City	2017	1.60753	1.42999	5.5	0	0	40	16	24	0.178069	0.982893	0.100586	1.28964	0.00324914	0.0087776	0.0159505	33.624	14539.1	12.5455	276.799	3.16615	0.644097	308
23	Linfen City	2017	0.963987	1.05198	5.5	1	0	94	45	49	0.137295	1.0095	0.599993	0.15516	0.00584212	0.0101076	0.0126255	25.7812	15943.5	9.12195	623.1	2.70655	0.536426	433
24	Luliang City	2017	0.555877	1.21008	5.5	1	0	56	18	38	0.0841242	0.613258	0.128753	0.721272	0.00189066	0.00492551	0.0130808	28.7622	16836.2	15.4286	209.111	2.33103	0.778533	392
25	Hohhot City	2017	0.64819	0.95512	7.5	0	1	327	109	218	0.029738	2.47333	0.775441	1.74866	0.00490998	0.0984897	0.0402049	11.978	47546	21.8444	598.935	4.59385	0.908282	243
26	Baotou City	2017	0.826918	0.970396	8	0	1	239	73	166	0.0172234	1.18557	0.19451	0.300349	0.00664829	0.0339183	0.0432088	11.4577	57753.6	19.3462	526.138	2.00809	1.18561	224
27	Wuhai City	2017	1.16005	1.08871	7.5	1	0	44	8	36	0.0268907	0.677299	1.26337	3.69688	0.00360728	0.0114318	0.0126884	20.4863	46214	32.6136	250.855	2.63907	0.830391	44
28	Chifeng City	2017	0.811454	0.745985	8	0	1	81	25	56	0.159648	1.08238	0.904749	1.46938	0.00122926	0.00491109	0.0339651	27.6095	19563.3	18.9048	178.546	2.19102	0.263824	460
29	Tongliao City	2017	1.11419	0.849415	8	1	0	50	16	34	0.0931829	1.05464	0.0431614	0.655594	0.00505386	0.0108773	0.016965	24.0927	25193.8	14.5952	238.908	1.29859	0.417617	316
30	Ordos City	2017	0.404471	0.423905	7.5	0	1	215	42	173	0.0333388	0.795712	0.778557	3.34644	0.00331469	0.00568696	0.0204517	14.6353	96169	99.9333	118.577	1.57754	0.504337	161
31	Hulunbeir	2017	0.415588	0.902238	7.5	0	1	42	11	31	0.0805827	1.1606	0.646315	0.836445	0.00249868	0.00287654	0.129596	29.6441	27536.9	21.3514	211.187	1.89636	0.433764	260
32	Bayannur City	2017	1.01397	0.950947	8	1	1	28	5	23	0.300646	0.79329	0.362655	1.40043	0.00538008	0.00657586	0.223374	29.33	24873.1	21.25	222.889	2.10803	0.312757	174
33	Wulanchabu	2017	0.756768	0.839486	8	1	1	34	10	24	0.517096	0.880239	0.0675098	0.19481	0.00520341	0.00797316	0.010456	40.3	19606.9	33.5806	571.956	2.16221	0.23825	272
34	Shenyang city	2017	1.02471	1.16868	7	1	0	1668	855	813	0.120038	1.49834	1.06972	2.05174	0.00181109	0.0539723	0.14998	13.2308	40983.6	13.0812	1155.2	4.92882	1.89083	737
35	Dalian City	2017	1.5224	1.16928	7	1	0	1415	763	652	0.135661	1.2283	1.44087	2.13917	0.00306996	0.047875	0.591166	12.4193	59473.4	13.405	762.777	3.5444	1.32481	595
36	Anshan City	2017	0.888643	1.22716	6.5	1	0	288	114	174	0.122642	1.41914	2.07104	0.756602	0.00357048	0.0098439	0.170115	13.1514	11644.2	11.5638	1881.31	3.53642	0.56467	344
37	Fushun City	2017	1.05068	1.14951	6.5	1	0	118	44	74	0.0443348	0.781413	1.24692	0.887974	0.00300852	0.0191825	0.041667	16.8879	26628.9	10.2609	1008.77	2.74645	0.137887	211
38	Benxi City	2017	0.86478	1.04986	6.5	1	0	43	18	25	0.184305	1.08086	1.79147	0.478798	0.00253429	0.0220149	0.327994	14.8796	26908.4	11.7444	592.495	3.19625	0.36376	148
39	Dandong City	2017	1.07056	1.28064	6.5	1	0	68	20	48	0.365006	1.71217	3.14484	0.942483	0.00368392	0.0111821	0.292225	24.0534	18792.9	12.6538	828.905	4.40221	0.462446	235
40	Jinzhou City	2017	0.914383	1.18397	6.5	1	0	133	42	91	0.192422	1.38858	3.36489	1.42928	0.00166605	0.0258601	0.152763	19.1569	20943.8	12.4896	1162.23	4.53948	1.00597	296
41	Yingkou City	2017	0.856621	1.18212	7	1	0	107	35	72	0.201534	1.14143	1.00421	1.66597	0.00285408	0.00929052	0.292572	14.1375	29490.5	18.7527	1056.82	3.60011	0.224622	232
42	Fuxin City	2017	1.13563	1.01929	6.5	1	0	61	38	23	0.429427	1.83177	3.64812	0.0518991	0.00359985	0.0196344	0.0468137	30.1956	13874.6	12.1333	1530.61	4.9374	0.192541	186
43	Liaoyang City	2017	0.96759	1.10465	6.5	1	0	44	13	31	0.0301243	0.959555	1.63327	1.36444	0.00135083	0.00927288	0.0703236	16.3732	23815.2	16.2093	774.077	5.10064	0.333195	177
44	Panjin City	2017	1.06532	1.54905	7	1	0	154	62	92	0.248175	0.866305	0.639872	0.258931	0.00501296	0.00521769	0.099744	15.3414	44446.2	13.0294	493.469	2.36901	0.495297	130
45	Tieling City	2017	0.460072	0.903016	6.5	1	0	44	11	33	0.148333	1.38195	1.22396	0.351319	0.00167469	0.00618912	0.0328896	31.2489	13127.4	14.2287	2484.66	3.72199	0.418726	294
46	Chaoyang City	2017	1.43092	1.13584	6.5	1	0	59	18	41	0.721901	1.89432	5.01536	0.62938	0.00340716	0.00160506	0.0481558	27.4749	15097	9.37705	536.028	3.6135	0.161978	336
47	Huludao City	2017	1.15898	1.22822	7	1	0	66	33	33	0.332273	1.15825	0.50022	0.479422	0.00110375	0.00279314	0.141524	26.1626	16478.3	6.16495	413.294	3.93039	0.143657	277
48	Changchun City	2017	1.96447	1.20765	7.8	1	1	1225	600	625	0.0467141	0.937951	0.809004	0.9587	0.00311355	0.0584529	0.152057	13.1551	43941	16.3653	626.52	3.31398	1.55499	749
49	Jilin City	2017	0.939157	1.04457	7	1	1	182	109	73	0.0427499	1.35119	0.0103016	2.28395	0.00583736	0.0246925	0.0286132	16.9737	27923.4	9.17778	476.948	2.07657	0.991005	415
50	Siping City	2017	0.852517	0.894058	8	1	0	61	29	32	0.359255	1.22977	0.132577	0.593278	0.00185908	0.0119506	0.00430781	24.3422	16635.1	10.3088	412.121	2.23662	0.228964	320
51	Liaoyuan City	2017	1.022	0.864382	7	1	1	8	2	6	0.0427222	0.744999	0.131874	0.938326	0.00206573	0.00444746	0.0257173	17.3685	29196	9.77778	1041.67	1.37174	0.302351	118
52	Tonghua City	2017	1.13433	1.33547	7.5	1	1	19	4	15	0.0887694	1.09745	0.464332	0.273169	0.00453148	0.00598387	0.0366481	26.4875	20396.4	9.47727	589.812	2.23443	2.35037	217
53	Baishan City	2017	1.40388	1.09385	7.5	0	0	6	3	3	0.0478707	0.839455	0.137412	0.546319	0.00985313	0.00115917	0.0278154	26.2586	28217.6	7.92593	197.875	1.86136	0.41645	120
54	Songyuan City	2017	1.09374	0.715872	6.5	1	1	25	8	17	0.0291018	1.38249	0.207176	0.196509	0.00607727	0.00106909	0.00807903	15.3296	27435.3	16.7143	448	1.37999	0.0959464	275
55	Baicheng City	2017	1.23031	0.835626	7.5	1	0	14	3	11	0.163921	1.10848	0.0088228	1.0954	0.00244007	0.0105335	0.0119328	36.8393	16999.7	7.14286	190.07	2.45192	0.308559	191
56	Harbin City	2017	1.28812	1.2259	7	0	1	1407	783	624	0.0528654	2.11956	0.0790349	0.551936	0.00147929	0.0532863	0.0362783	14.8067	34874.3	10.8984	540.567	3.27318	0.912133	955
57	Qiqihar City	2017	1.09151	1.0733	6.5	1	0	136	30	106	0.0569435	1.71498	0.597418	1.01974	0.00405405	0.0103528	0.00792385	33.311	13988.9	7.09287	306.987	2.57632	0.2024	534
58	Jixi City	2017	1.12956	1.03257	7	1	0	26	9	17	0.0318766	1.66754	1.03063	0.74698	0.00313853	0.00108629	0.0286507	22.7125	15999.9	8.55	347.826	3.55783	0.362182	175
59	Hegang City	2017	1.37756	1.03845	7	0	1	7	1	6	-0.0188552	1.17206	1.63116	0.867286	0.00333382	0.00248713	0.0366437	36.8834	14574.1	7.69355	136.174	4.14474	0.218258	101
60	Shuangyashan City	2017	1.13683	1.0899	6	1	0	25	10	15	0.55275	1.94703	2.30887	0.690296	0.00549159	0.0153317	0.0210725	28.2825	17630	11.0455	250	3.70353	0.066581	94
61	Daqing City	2017	1.39057	1.0495	2	1	1	152	47	105	0.143901	0.689038	0.873713	2.39299	0.00227549	0.0169978	0.210276	8.6625	53124.6	26.7518	268.259	1.25853	0.168712	273
62	Yichun City	2017	1.30872	1.0597	6	1	0	9	5	4	0.0625899	1.89858	3.93566	0.859352	0.00666325	0.00155431	0.0179465	57.6219	12082.5	13	37.7397	3.21659	0.176682	116
63	Jiamusi City	2017	1.45966	0.993115	6.5	1	1	82	34	48	0.092691	2.22291	0.789044	1.14955	0.00232198	0.00979872	0.0460876	26.5655	20520.4	8.27273	410.667	3.11876	0.085282	235
64	Qitaihe City	2017	1.78494	1.16944	6.5	1	0	7	3	4	0.0947407	1.25937	0.699154	0.424378	0.00395313	0.00427089	0.0016452	35.8679	15756.8	10.1458	131.651	3.03756	0.362919	79
65	Mudanjiang City	2017	1.52813	1.43361	7	0	1	43	20	23	0.0595484	1.43892	0.768964	0.889909	0.0037594	0.0196671	0.247629	18.7878	26334.7	12.023	368.644	1.56857	0.36589	255
66	Heihe City	2017	1.28102	0.909307	6.5	1	0	11	3	8	0.181111	2.53328	0.630761	0.658751	0.00693413	0.00625652	0.0795718	39.4532	16013.4	9.47368	13.1524	2.73394	0.253154	161
67	Suihua City	2017	1.0046	1.0103	6.5	1	1	71	14	57	0.579816	1.44359	0.233269	0.156169	0.00529801	0.00200964	0.0126819	28.6668	13447.5	2.03702	297.749	1.74701	0.128733	528
68	Shanghai	2017	2.93369	1.79419	6.5	1	1	10725	5791	4934	0.00138395	2.27118	0.81209	5.17822	0.00381679	0.0353895	1.05239	25.1001	69571.9	7.48866	2294.59	5.42839	5.16583	1455
69	Nanjing City	2017	2.14604	1.3262	8	1	0	7763	4997	2766	0.0583978	1.57918	1.7363	2.05672	0.00855955	0.105953	0.353646	11.3557	68083.7	22.4141	1033.85	4.65409	4.96971	681
70	Wuxi City	2017	0.901322	1.17004	7	1	0	3999	1812	2187	0.0613393	1.07815	1.28862	0.40737	0.00288525	0.0228578	0.523456	9.43978	76681.4	27.0927	1575.43	2.44539	4.27383	493
71	Xuzhou	2017	1.02662	1.36573	8.5	0	1	1057	599	458	0.066595	1.13857	0.455229	1.19839	0.00388489	0.0124402	0.0797993	13.592	34937.4	13.4734	1103.49	1.60001	2.60524	1039
72	Changzhou City	2017	0.802677	1.07662	8	1	1	2367	1180	1187	0.0488633	1.10489	0.296494	0.310162	0.00356391	0.0270913	0.319956	8.8203	66102.5	16.51	1056.71	2.50098	4.54886	379
73	Suzhou City	2017	0.630222	1.24097	7	1	0	8111	3980	4131	0.17501	1.07495	0.531233	1.17942	0.00373682	0.0303524	1.23531	10.5146	77603.2	30.7022	765.262	2.91314	7.00139	691
74	Nantong city	2017	1.27293	1.3998	8.5	0	1	1599	877	722	0.345493	1.02726	0.902392	1.50199	0.00280482	0.0118309	0.305147	11.2954	50554.7	23.7944	1000	2.49924	3.36272	764
75	Lianyungang City	2017	1.02589	1.21186	8	1	0	426	154	272	0.135663	1.00282	0.247275	1.66662	0.00681159	0.00747749	0.21004	17.4251	27782.5	12.0762	740.372	2.02658	2.25485	533
76	Huaian city	2017	1.03265	1.1369	8.5	1	0	642	293	349	0.242547	1.14875	0.0076648	0.395243	0.00432767	0.0124943	0.0940294	16.0927	32966.5	11.006	741.734	1.86908	2.15353	561
77	Yancheng City	2017	0.869185	1.28541	8.5	1	0	1993	977	1016	0.124641	0.996219	0.208609	0.640571	0.00539624	0.00754927	0.114942	16.5134	33845	13.4098	475.541	2.01725	3.34501	826
78	Yangzhou	2017	0.74036	1.06065	8	1	0	1996	1020	976	0.30542	0.948001	0.391615	0.673853	0.00522671	0.0164389	0.143969	10.6649	53488.8	11.2017	1010.41	1.91684	2.95101	460
79	Zhenjiang	2017	1.44535	1.30643	8	0	1	1758	1160	598	0.0563356	0.977601	0.377881	0.670176	0.00701433	0.0296568	0.177378	10.0204	60151.1	23.0097	946.691	2.17973	3.27261	271
80	Taizhou City	2017	0.67908	1.10934	8	1	0	1469	714	755	0.283665	0.989353	0.397545	0.81944	0.00377245	0.0122273	0.184266	11.0399	48196.4	16.2439	1046.59	2.08791	2.79526	505
81	suqian city	2017	0.910027	1.04561	8	0	1	583	149	434	0.400811	0.870529	0.337342	1.00896	0.00406016	0.00355059	0.0762456	17.4229	25327.4	11.4868	834.915	1.81483	1.76715	591
82	Hangzhou City	2017	2.05543	1.13827	8	1	1	6131	3012	3119	0.0925113	1.78571	0.885658	1.17619	0.00328431	0.056468	0.403469	12.3525	68892	13.4813	768.75	5.06973	5.99148	754
83	Ningbo City	2017	2.12545	1.22326	7.5	0	1	2635	1305	1330	0.122006	0.889455	1.17874	1.07852	0.00295348	0.0261491	0.77221	15.243	63367.7	14.3172	777.48	3.50717	4.16757	597
84	Wenzhou city	2017	1.25951	1.04222	7.5	1	1	1907	691	1216	0.157263	1.41879	0.622758	1.32024	0.00245133	0.0107491	0.245241	13.4422	31476.6	19.0882	1296.72	3.59962	2.0696	825
85	Jiaxing City	2017	1.30007	0.957716	7	0	1	1835	723	1112	0.102421	0.830015	0.451765	0.601532	0.00300802	0.019425	0.563794	12.0718	48927.7	15.9	911.854	3.04042	4.09365	356
86	Huzhou	2017	0.933146	1.03081	7.5	1	0	1424	672	752	0.240173	1.00085	0.67828	1.00573	0.00444955	0.00991842	0.3142	13.8771	43610.5	23.2679	715.655	2.91983	3.47574	266
87	Shaoxing City	2017	0.909141	1.2306	7	1	0	3048	979	2069	0.381281	0.956435	0.388422	0.510613	0.00423793	0.0218262	0.393323	9.85608	53155.8	12.3665	745.363	2.82262	5.54815	446
88	Jinhua City	2017	1.05999	0.86214	7.5	1	1	1351	556	795	0.180555	1.21346	0.792444	0.726815	0.00299133	0.0155099	0.899283	13.824	36621.9	20.7551	478.282	3.74892	3.47429	486
[truncated: 1,277 more rows]
